# Supplementary material for: The Gene Curation Coalition: A global effort to harmonize gene-disease evidence resources
Source: Genet Med. Author manuscript; Available in PMC 2022 Aug 5. (PMC7613247; doi:10.1016/j.gim.2022.04.017)
Supplement: GenCC Data Snapshot 12.2021 [file EMS144755-supplement-GenCC_Data_Snapshot_12_2021.xlsx]

## Sheet: Worksheet
uuid	gene_curie	gene_symbol	disease_curie	disease_title	disease_original_curie	disease_original_title	classification_curie	classification_title	moi_curie	moi_title	submitter_curie	submitter_title	submitted_as_hgnc_id	submitted_as_hgnc_symbol	submitted_as_disease_id	submitted_as_disease_name	submitted_as_moi_id	submitted_as_moi_name	submitted_as_submitter_id	submitted_as_submitter_name	submitted_as_classification_id	submitted_as_classification_name	submitted_as_date	submitted_as_public_report_url	submitted_as_notes	submitted_as_pmids	submitted_as_assertion_criteria_url	submitted_as_submission_id	submitted_run_date
GENCC_000101-HGNC_10896-OMIM_182212-HP_0000006-GENCC_100001	HGNC:10896	SKI	MONDO:0008426	Shprintzen-Goldberg syndrome	OMIM:182212	OMIM:182212	GENCC:100001	Definitive	HP:0000006	Autosomal dominant	GENCC:000101	Ambry Genetics	HGNC:10896	SKI	OMIM:182212	Shprintzen-Goldberg syndrome	HP:0000006	Autosomal dominant inheritance	GENCC:000101	Ambry Genetics	GENCC:100001	Definitive	2018-03-30 13:31:56				PMID: 28106320	1034	2020-12-24
GENCC_000101-HGNC_16636-OMIM_171300-HP_0000006-GENCC_100003	HGNC:16636	KIF1B	MONDO:0008233	phaeochromocytoma	OMIM:171300	OMIM:171300	GENCC:100003	Moderate	HP:0000006	Autosomal dominant	GENCC:000101	Ambry Genetics	HGNC:16636	KIF1B	OMIM:171300	Pheochromocytoma	HP:0000006	Autosomal dominant inheritance	GENCC:000101	Ambry Genetics	GENCC:100003	Moderate	2019-12-04 13:30:43				PMID: 28106320	69237	2020-12-24
GENCC_000101-HGNC_16636-OMIM_118210-HP_0000006-GENCC_100003	HGNC:16636	KIF1B	MONDO:0007308	Charcot-Marie-Tooth disease type 2A1	OMIM:118210	OMIM:118210	GENCC:100003	Moderate	HP:0000006	Autosomal dominant	GENCC:000101	Ambry Genetics	HGNC:16636	KIF1B	OMIM:118210	Charcot-Marie-Tooth disease, type 2A1	HP:0000006	Autosomal dominant inheritance	GENCC:000101	Ambry Genetics	GENCC:100003	Moderate	2020-10-29 13:30:43				PMID: 28106320	69237	2020-12-24
GENCC_000101-HGNC_17939-OMIM_617532-HP_0000007-GENCC_100004	HGNC:17939	SLC45A1	MONDO:0044322	intellectual developmental disorder with neuropsychiatric features	OMIM:617532	OMIM:617532	GENCC:100004	Limited	HP:0000007	Autosomal recessive	GENCC:000101	Ambry Genetics	HGNC:17939	SLC45A1	OMIM:617532	Intellectual developmental disorder with neuropsychiatric features	HP:0000007	Autosomal recessive inheritance	GENCC:000101	Ambry Genetics	GENCC:100004	Limited	2020-06-26 13:32:00				PMID: 28106320	72178	2020-12-24
GENCC_000101-HGNC_11071-OMIM_616291-HP_0000007-GENCC_100004	HGNC:11071	SLC9A1	MONDO:0014572	Lichtenstein-Knorr syndrome	OMIM:616291	OMIM:616291	GENCC:100004	Limited	HP:0000007	Autosomal recessive	GENCC:000101	Ambry Genetics	HGNC:11071	SLC9A1	OMIM:616291	Lichtenstein-Knorr syndrome	HP:0000007	Autosomal recessive inheritance	GENCC:000101	Ambry Genetics	GENCC:100004	Limited	2018-08-31 13:32:02				PMID: 28106320	1705	2020-12-24
GENCC_000101-HGNC_406-OMIM_239510-HP_0000007-GENCC_100004	HGNC:406	ALDH4A1	MONDO:0009401	hyperprolinemia type 2	OMIM:239510	OMIM:239510	GENCC:100004	Limited	HP:0000007	Autosomal recessive	GENCC:000101	Ambry Genetics	HGNC:406	ALDH4A1	OMIM:239510	Hyperprolinemia, type II	HP:0000007	Autosomal recessive inheritance	GENCC:000101	Ambry Genetics	GENCC:100004	Limited	2020-06-19 13:29:20				PMID: 28106320	5173	2020-12-24
GENCC_000101-HGNC_18806-OMIM_614756-HP_0000006-GENCC_100002	HGNC:18806	CAMTA1	MONDO:0013886	nonprogressive cerebellar atxia with mental retardation	OMIM:614756	OMIM:614756	GENCC:100002	Strong	HP:0000006	Autosomal dominant	GENCC:000101	Ambry Genetics	HGNC:18806	CAMTA1	OMIM:614756	Cerebellar ataxia, nonprogressive, with mental retardation	HP:0000006	Autosomal dominant inheritance	GENCC:000101	Ambry Genetics	GENCC:100002	Strong	2020-11-06 13:29:37				PMID: 28106320	69618	2020-12-24
GENCC_000101-HGNC_16369-OMIM_606324-HP_0000007-GENCC_100003	HGNC:16369	PARK7	MONDO:0011658	autosomal recessive early-onset Parkinson disease 7	OMIM:606324	OMIM:606324	GENCC:100003	Moderate	HP:0000007	Autosomal recessive	GENCC:000101	Ambry Genetics	HGNC:16369	PARK7	OMIM:606324	Parkinson disease 7, autosomal recessive early-onset	HP:0000007	Autosomal recessive inheritance	GENCC:000101	Ambry Genetics	GENCC:100003	Moderate	2018-08-31 13:31:17				PMID: 28106320	88987	2020-12-24
GENCC_000101-HGNC_4286-OMIM_617524-HP_0000007-GENCC_100004	HGNC:4286	GJB4	MONDO:0033012	erythrokeratodermia variabilis et progressiva 2	OMIM:617524	OMIM:617524	GENCC:100004	Limited	HP:0000007	Autosomal recessive	GENCC:000101	Ambry Genetics	HGNC:4286	GJB4	OMIM:617524	Erythrokeratodermia variabilis et progressiva 2	HP:0000007	Autosomal recessive inheritance	GENCC:000101	Ambry Genetics	GENCC:100004	Limited	2020-10-15 13:30:22				PMID: 28106320	864790	2020-12-24
GENCC_000101-HGNC_10866-OMIM_615006-HP_0000007-GENCC_100004	HGNC:10866	ST3GAL3	MONDO:0014003	developmental and epileptic encephalopathy, 15	OMIM:615006	OMIM:615006	GENCC:100004	Limited	HP:0000007	Autosomal recessive	GENCC:000101	Ambry Genetics	HGNC:10866	ST3GAL3	OMIM:615006	Developmental and epileptic encephalopathy 15	HP:0000007	Autosomal recessive inheritance	GENCC:000101	Ambry Genetics	GENCC:100004	Limited	2020-06-28 13:32:07				PMID: 28106320	1054	2020-12-24
GENCC_000101-HGNC_30563-OMIM_618437-HP_0000007-GENCC_100003	HGNC:30563	PARS2	MONDO:0032752	developmental and epileptic encephalopathy, 75	OMIM:618437	OMIM:618437	GENCC:100003	Moderate	HP:0000007	Autosomal recessive	GENCC:000101	Ambry Genetics	HGNC:30563	PARS2	OMIM:618437	Epileptic encephalopathy, early infantile, 75	HP:0000007	Autosomal recessive inheritance	GENCC:000101	Ambry Genetics	GENCC:100003	Moderate	2020-06-18 13:31:17				PMID: 28106320	67349	2020-12-24
GENCC_000101-HGNC_15469-OMIM_615528-HP_0000007-GENCC_100003	HGNC:15469	DNAJC6	MONDO:0014231	juvenile onset Parkinson disease 19A	OMIM:615528	OMIM:615528	GENCC:100003	Moderate	HP:0000007	Autosomal recessive	GENCC:000101	Ambry Genetics	HGNC:15469	DNAJC6	OMIM:615528	Parkinson disease 19a, juvenile-onset	HP:0000007	Autosomal recessive inheritance	GENCC:000101	Ambry Genetics	GENCC:100003	Moderate	2018-08-31 13:29:58				PMID: 28106320	3563	2020-12-24
GENCC_000104-HGNC_23336-MONDO_0018997-HP_0000006-GENCC_100004	HGNC:23336	A2ML1	MONDO:0018997	Noonan syndrome	MONDO:0018997	Noonan syndrome	GENCC:100004	Limited	HP:0000006	Autosomal dominant	GENCC:000104	Genomics England PanelApp	HGNC:23336	A2ML1	MONDO:0018997	Noonan syndrome	HP:0000006	Autosomal dominant inheritance	GENCC:000104	Genomics England PanelApp	GENCC:100004	Limited	2020-10-07 20:04:14	https://panelapp.genomicsengland.co.uk/panels/48/		24939586, 25862627, 27942422		000104.pa48.v1.73.hgnc23336.m1.p1	2020-10-08
GENCC_000104-HGNC_1097-OMIM_613707-HP_0000006-GENCC_100002	HGNC:1097	BRAF	MONDO:0013380	LEOPARD syndrome 3	OMIM:613707	OMIM:613707	GENCC:100002	Strong	HP:0000006	Autosomal dominant	GENCC:000104	Genomics England PanelApp	HGNC:1097	BRAF	OMIM:613707	LEOPARD syndrome 3 613707	HP:0000006	Autosomal dominant inheritance	GENCC:000104	Genomics England PanelApp	GENCC:100002	Strong	2020-10-07 20:04:14	https://panelapp.genomicsengland.co.uk/panels/48/		19206169, 21396583		000104.pa48.v1.73.hgnc1097.m1.p1	2020-10-08
GENCC_000104-HGNC_1097-OMIM_115150-HP_0000006-GENCC_100002	HGNC:1097	BRAF	MONDO:0007265	cardiofaciocutaneous syndrome 1	OMIM:115150	OMIM:115150	GENCC:100002	Strong	HP:0000006	Autosomal dominant	GENCC:000104	Genomics England PanelApp	HGNC:1097	BRAF	OMIM:115150	Cardiofaciocutaneous syndrome 115150	HP:0000006	Autosomal dominant inheritance	GENCC:000104	Genomics England PanelApp	GENCC:100002	Strong	2020-10-07 20:04:14	https://panelapp.genomicsengland.co.uk/panels/48/		19206169, 21396583		000104.pa48.v1.73.hgnc1097.m1.p2	2020-10-08
GENCC_000104-HGNC_1097-OMIM_613706-HP_0000006-GENCC_100002	HGNC:1097	BRAF	MONDO:0013379	Noonan syndrome 7	OMIM:613706	OMIM:613706	GENCC:100002	Strong	HP:0000006	Autosomal dominant	GENCC:000104	Genomics England PanelApp	HGNC:1097	BRAF	OMIM:613706	Noonan syndrome 7 613706	HP:0000006	Autosomal dominant inheritance	GENCC:000104	Genomics England PanelApp	GENCC:100002	Strong	2020-10-07 20:04:14	https://panelapp.genomicsengland.co.uk/panels/48/		19206169, 21396583		000104.pa48.v1.73.hgnc1097.m1.p3	2020-10-08
GENCC_000104-HGNC_1541-OMIM_613563-HP_0000006-GENCC_100002	HGNC:1541	CBL	MONDO:0013308	CBL-related disorder	OMIM:613563	OMIM:613563	GENCC:100002	Strong	HP:0000006	Autosomal dominant	GENCC:000104	Genomics England PanelApp	HGNC:1541	CBL	OMIM:613563	Noonan syndrome-like disorder with or without juvenile myelomonocytic leukemia 613563	HP:0000006	Autosomal dominant inheritance	GENCC:000104	Genomics England PanelApp	GENCC:100002	Strong	2020-10-07 20:04:14	https://panelapp.genomicsengland.co.uk/panels/48/		20619386, 20543203, 19571318		000104.pa48.v1.73.hgnc1541.m1.p1	2020-10-08
GENCC_000104-HGNC_5173-OMIM_218040-HP_0000006-GENCC_100002	HGNC:5173	HRAS	MONDO:0009026	Costello syndrome	OMIM:218040	OMIM:218040	GENCC:100002	Strong	HP:0000006	Autosomal dominant	GENCC:000104	Genomics England PanelApp	HGNC:5173	HRAS	OMIM:218040	Costello syndrome	HP:0000006	Autosomal dominant inheritance	GENCC:000104	Genomics England PanelApp	GENCC:100002	Strong	2020-10-07 20:04:14	https://panelapp.genomicsengland.co.uk/panels/48/		16170316, 16969868, 16443854, 21396583		000104.pa48.v1.73.hgnc5173.m1.p1	2020-10-08
GENCC_000104-HGNC_6407-OMIM_609942-HP_0000006-GENCC_100002	HGNC:6407	KRAS	MONDO:0012371	Noonan syndrome 3	OMIM:609942	OMIM:609942	GENCC:100002	Strong	HP:0000006	Autosomal dominant	GENCC:000104	Genomics England PanelApp	HGNC:6407	KRAS	OMIM:609942	Noonan syndrome 3 609942	HP:0000006	Autosomal dominant inheritance	GENCC:000104	Genomics England PanelApp	GENCC:100002	Strong	2020-10-07 20:04:14	https://panelapp.genomicsengland.co.uk/panels/48/		21396583		000104.pa48.v1.73.hgnc6407.m1.p1	2020-10-08
GENCC_000104-HGNC_6407-OMIM_615278-HP_0000006-GENCC_100002	HGNC:6407	KRAS	MONDO:0014112	cardiofaciocutaneous syndrome 2	OMIM:615278	OMIM:615278	GENCC:100002	Strong	HP:0000006	Autosomal dominant	GENCC:000104	Genomics England PanelApp	HGNC:6407	KRAS	OMIM:615278	Cardiofaciocutaneous syndrome 2 615278	HP:0000006	Autosomal dominant inheritance	GENCC:000104	Genomics England PanelApp	GENCC:100002	Strong	2020-10-07 20:04:15	https://panelapp.genomicsengland.co.uk/panels/48/		21396583		000104.pa48.v1.73.hgnc6407.m1.p2	2020-10-08
GENCC_000104-HGNC_6742-OMIM_616564-HP_0000006-GENCC_100002	HGNC:6742	LZTR1	MONDO:0014693	Noonan syndrome 10	OMIM:616564	OMIM:616564	GENCC:100002	Strong	HP:0000006	Autosomal dominant	GENCC:000104	Genomics England PanelApp	HGNC:6742	LZTR1	OMIM:616564	Noonan syndrome 10 616564	HP:0000006	Autosomal dominant inheritance	GENCC:000104	Genomics England PanelApp	GENCC:100002	Strong	2020-10-07 20:04:15	https://panelapp.genomicsengland.co.uk/panels/48/		25795793, 29469822		000104.pa48.v1.73.hgnc6742.m1.p1	2020-10-08
GENCC_000104-HGNC_6742-OMIM_615670-HP_0000006-GENCC_100002	HGNC:6742	LZTR1	MONDO:0014299	schwannomatosis 2	OMIM:615670	OMIM:615670	GENCC:100002	Strong	HP:0000006	Autosomal dominant	GENCC:000104	Genomics England PanelApp	HGNC:6742	LZTR1	OMIM:615670	Schwannomatosis-2, susceptibility to 615670	HP:0000006	Autosomal dominant inheritance	GENCC:000104	Genomics England PanelApp	GENCC:100002	Strong	2020-10-07 20:04:15	https://panelapp.genomicsengland.co.uk/panels/48/		25795793, 29469822		000104.pa48.v1.73.hgnc6742.m1.p2	2020-10-08
GENCC_000104-HGNC_6742-OMIM_605275-HP_0000007-GENCC_100002	HGNC:6742	LZTR1	MONDO:0011531	Noonan syndrome 2	OMIM:605275	OMIM:605275	GENCC:100002	Strong	HP:0000007	Autosomal recessive	GENCC:000104	Genomics England PanelApp	HGNC:6742	LZTR1	OMIM:605275	Noonan syndrome 2, 605275	HP:0000007	Autosomal recessive inheritance	GENCC:000104	Genomics England PanelApp	GENCC:100002	Strong	2020-10-07 20:04:15	https://panelapp.genomicsengland.co.uk/panels/48/		25795793, 29469822		000104.pa48.v1.73.hgnc6742.m2.p3	2020-10-08
GENCC_000104-HGNC_6840-OMIM_615279-HP_0000006-GENCC_100002	HGNC:6840	MAP2K1	MONDO:0014113	cardiofaciocutaneous syndrome 3	OMIM:615279	OMIM:615279	GENCC:100002	Strong	HP:0000006	Autosomal dominant	GENCC:000104	Genomics England PanelApp	HGNC:6840	MAP2K1	OMIM:615279	Cardiofaciocutaneous syndrome 3	HP:0000006	Autosomal dominant inheritance	GENCC:000104	Genomics England PanelApp	GENCC:100002	Strong	2020-10-07 20:04:15	https://panelapp.genomicsengland.co.uk/panels/48/		21396583, 23321623		000104.pa48.v1.73.hgnc6840.m1.p1	2020-10-08
GENCC_000104-HGNC_6840-MONDO_0007893-HP_0000006-GENCC_100002	HGNC:6840	MAP2K1	MONDO:0007893	Noonan syndrome with multiple lentigines	MONDO:0007893	Noonan syndrome with multiple lentigines	GENCC:100002	Strong	HP:0000006	Autosomal dominant	GENCC:000104	Genomics England PanelApp	HGNC:6840	MAP2K1	MONDO:0007893	Noonan syndrome with multiple lentigines	HP:0000006	Autosomal dominant inheritance	GENCC:000104	Genomics England PanelApp	GENCC:100002	Strong	2020-10-07 20:04:15	https://panelapp.genomicsengland.co.uk/panels/48/		21396583, 23321623		000104.pa48.v1.73.hgnc6840.m1.p2	2020-10-08
GENCC_000104-HGNC_6842-OMIM_615280-HP_0000006-GENCC_100002	HGNC:6842	MAP2K2	MONDO:0014114	cardiofaciocutaneous syndrome 4	OMIM:615280	OMIM:615280	GENCC:100002	Strong	HP:0000006	Autosomal dominant	GENCC:000104	Genomics England PanelApp	HGNC:6842	MAP2K2	OMIM:615280	Cardiofaciocutaneous syndrome 4 615280	HP:0000006	Autosomal dominant inheritance	GENCC:000104	Genomics England PanelApp	GENCC:100002	Strong	2020-10-07 20:04:15	https://panelapp.genomicsengland.co.uk/panels/48/		21396583, 23379592		000104.pa48.v1.73.hgnc6842.m1.p1	2020-10-08
GENCC_000104-HGNC_7227-OMIM_618499-HP_0000006-GENCC_100002	HGNC:7227	MRAS	MONDO:0032786	Noonan syndrome 11	OMIM:618499	OMIM:618499	GENCC:100002	Strong	HP:0000006	Autosomal dominant	GENCC:000104	Genomics England PanelApp	HGNC:7227	MRAS	OMIM:618499	Noonan syndrome 11, 618499	HP:0000006	Autosomal dominant inheritance	GENCC:000104	Genomics England PanelApp	GENCC:100002	Strong	2020-10-07 20:04:15	https://panelapp.genomicsengland.co.uk/panels/48/		28289718, 31173466, 31108500, 31173466		000104.pa48.v1.73.hgnc7227.m1.p1	2020-10-08
GENCC_000104-HGNC_7765-OMIM_601321-HP_0000006-GENCC_100002	HGNC:7765	NF1	MONDO:0011035	neurofibromatosis-Noonan syndrome	OMIM:601321	OMIM:601321	GENCC:100002	Strong	HP:0000006	Autosomal dominant	GENCC:000104	Genomics England PanelApp	HGNC:7765	NF1	OMIM:601321	Neurofibromatosis-Noonan syndrome 601321	HP:0000006	Autosomal dominant inheritance	GENCC:000104	Genomics England PanelApp	GENCC:100002	Strong	2020-10-07 20:04:15	https://panelapp.genomicsengland.co.uk/panels/48/		16380919, 19845691, 12707950		000104.pa48.v1.73.hgnc7765.m1.p1	2020-10-08
GENCC_000104-HGNC_7765-OMIM_162200-HP_0000006-GENCC_100002	HGNC:7765	NF1	MONDO:0018975	neurofibromatosis type 1	OMIM:162200	OMIM:162200	GENCC:100002	Strong	HP:0000006	Autosomal dominant	GENCC:000104	Genomics England PanelApp	HGNC:7765	NF1	OMIM:162200	NEUROFIBROMATOSIS, TYPE 1 162200	HP:0000006	Autosomal dominant inheritance	GENCC:000104	Genomics England PanelApp	GENCC:100002	Strong	2021-02-11 13:01:31	https://panelapp.genomicsengland.co.uk/panels/734				000104.pa734.v1.11.hgnc:7765.m1.p1	2021-03-31
GENCC_000104-HGNC_7989-OMIM_613224-HP_0000006-GENCC_100002	HGNC:7989	NRAS	MONDO:0013186	Noonan syndrome 6	OMIM:613224	OMIM:613224	GENCC:100002	Strong	HP:0000006	Autosomal dominant	GENCC:000104	Genomics England PanelApp	HGNC:7989	NRAS	OMIM:613224	Noonan syndrome 6 613224	HP:0000006	Autosomal dominant inheritance	GENCC:000104	Genomics England PanelApp	GENCC:100002	Strong	2020-10-07 20:04:15	https://panelapp.genomicsengland.co.uk/panels/48/		19966803, 19775298		000104.pa48.v1.73.hgnc7989.m1.p1	2020-10-08
GENCC_000104-HGNC_7989-MONDO_0015280-HP_0000006-GENCC_100002	HGNC:7989	NRAS	MONDO:0015280	cardiofaciocutaneous syndrome	MONDO:0015280	cardiofaciocutaneous syndrome	GENCC:100002	Strong	HP:0000006	Autosomal dominant	GENCC:000104	Genomics England PanelApp	HGNC:7989	NRAS	MONDO:0015280	Cardio-Facio-cutanenous syndrome	HP:0000006	Autosomal dominant inheritance	GENCC:000104	Genomics England PanelApp	GENCC:100002	Strong	2020-10-07 20:04:15	https://panelapp.genomicsengland.co.uk/panels/48/		19966803, 19775298		000104.pa48.v1.73.hgnc7989.m1.p2	2020-10-08
GENCC_000104-HGNC_9282-OMIM_617506-HP_0000006-GENCC_100002	HGNC:9282	PPP1CB	MONDO:0054588	Noonan syndrome-like disorder with loose anagen hair 2	OMIM:617506	OMIM:617506	GENCC:100002	Strong	HP:0000006	Autosomal dominant	GENCC:000104	Genomics England PanelApp	HGNC:9282	PPP1CB	OMIM:617506	Noonan syndrome-like disorder with loose anagen hair 2, 617506	HP:0000006	Autosomal dominant inheritance	GENCC:000104	Genomics England PanelApp	GENCC:100002	Strong	2020-10-07 20:04:15	https://panelapp.genomicsengland.co.uk/panels/48/		27264673, 28211982, 27681385		000104.pa48.v1.73.hgnc9282.m1.p1	2020-10-08
GENCC_000104-HGNC_9644-OMIM_151100-HP_0000006-GENCC_100002	HGNC:9644	PTPN11	MONDO:0100082	LEOPARD syndrome 1	OMIM:151100	OMIM:151100	GENCC:100002	Strong	HP:0000006	Autosomal dominant	GENCC:000104	Genomics England PanelApp	HGNC:9644	PTPN11	OMIM:151100	LEOPARD syndrome 1 151100	HP:0000006	Autosomal dominant inheritance	GENCC:000104	Genomics England PanelApp	GENCC:100002	Strong	2020-10-07 20:04:16	https://panelapp.genomicsengland.co.uk/panels/48/		17603483, 11704759, 12529711, 12634870, 15384080, 15240615, 16263833, 17497712, 18678287		000104.pa48.v1.73.hgnc9644.m1.p1	2020-10-08
GENCC_000104-HGNC_9644-OMIM_163950-HP_0000006-GENCC_100002	HGNC:9644	PTPN11	MONDO:0008104	Noonan syndrome 1	OMIM:163950	OMIM:163950	GENCC:100002	Strong	HP:0000006	Autosomal dominant	GENCC:000104	Genomics England PanelApp	HGNC:9644	PTPN11	OMIM:163950	Noonan syndrome 1 163950	HP:0000006	Autosomal dominant inheritance	GENCC:000104	Genomics England PanelApp	GENCC:100002	Strong	2020-10-07 20:04:16	https://panelapp.genomicsengland.co.uk/panels/48/		17603483, 11704759, 12529711, 12634870, 15384080, 15240615, 16263833, 17497712, 18678287		000104.pa48.v1.73.hgnc9644.m1.p2	2020-10-08
GENCC_000104-HGNC_9829-OMIM_611554-HP_0000006-GENCC_100002	HGNC:9829	RAF1	MONDO:0012691	LEOPARD syndrome 2	OMIM:611554	OMIM:611554	GENCC:100002	Strong	HP:0000006	Autosomal dominant	GENCC:000104	Genomics England PanelApp	HGNC:9829	RAF1	OMIM:611554	LEOPARD syndrome 2 611554	HP:0000006	Autosomal dominant inheritance	GENCC:000104	Genomics England PanelApp	GENCC:100002	Strong	2020-10-07 20:04:16	https://panelapp.genomicsengland.co.uk/panels/48/		17603483, 17603482		000104.pa48.v1.73.hgnc9829.m1.p1	2020-10-08
GENCC_000104-HGNC_9829-OMIM_611553-HP_0000006-GENCC_100002	HGNC:9829	RAF1	MONDO:0012690	Noonan syndrome 5	OMIM:611553	OMIM:611553	GENCC:100002	Strong	HP:0000006	Autosomal dominant	GENCC:000104	Genomics England PanelApp	HGNC:9829	RAF1	OMIM:611553	Noonan syndrome 5 611553	HP:0000006	Autosomal dominant inheritance	GENCC:000104	Genomics England PanelApp	GENCC:100002	Strong	2020-10-07 20:04:16	https://panelapp.genomicsengland.co.uk/panels/48/		17603483, 17603482		000104.pa48.v1.73.hgnc9829.m1.p2	2020-10-08
GENCC_000104-HGNC_10023-OMIM_615355-HP_0000006-GENCC_100002	HGNC:10023	RIT1	MONDO:0014143	Noonan syndrome 8	OMIM:615355	OMIM:615355	GENCC:100002	Strong	HP:0000006	Autosomal dominant	GENCC:000104	Genomics England PanelApp	HGNC:10023	RIT1	OMIM:615355	Noonan syndrome 8 615355	HP:0000006	Autosomal dominant inheritance	GENCC:000104	Genomics England PanelApp	GENCC:100002	Strong	2020-10-07 20:04:16	https://panelapp.genomicsengland.co.uk/panels/48/		23791108, 25124994, 24939608		000104.pa48.v1.73.hgnc10023.m1.p1	2020-10-08
GENCC_000104-HGNC_10447-MONDO_0018997-HP_0000006-GENCC_100003	HGNC:10447	RRAS	MONDO:0018997	Noonan syndrome	MONDO:0018997	Noonan syndrome	GENCC:100003	Moderate	HP:0000006	Autosomal dominant	GENCC:000104	Genomics England PanelApp	HGNC:10447	RRAS	MONDO:0018997	Noonan syndrome	HP:0000006	Autosomal dominant inheritance	GENCC:000104	Genomics England PanelApp	GENCC:100003	Moderate	2020-10-07 20:04:16	https://panelapp.genomicsengland.co.uk/panels/48/		24705357		000104.pa48.v1.73.hgnc10447.m1.p1	2020-10-08
GENCC_000104-HGNC_17271-OMIM_618624-HP_0000006-GENCC_100002	HGNC:17271	RRAS2	MONDO:0032839	noonan syndrome 12	OMIM:618624	OMIM:618624	GENCC:100002	Strong	HP:0000006	Autosomal dominant	GENCC:000104	Genomics England PanelApp	HGNC:17271	RRAS2	OMIM:618624	Noonan syndrome 12, 618624	HP:0000006	Autosomal dominant inheritance	GENCC:000104	Genomics England PanelApp	GENCC:100002	Strong	2020-10-07 20:04:16	https://panelapp.genomicsengland.co.uk/panels/48/		31130282, 31130285		000104.pa48.v1.73.hgnc17271.m1.p1	2020-10-08
GENCC_000104-HGNC_15454-OMIM_607721-HP_0000006-GENCC_100002	HGNC:15454	SHOC2	MONDO:0054637	Noonan syndrome-like disorder with loose anagen hair 1	OMIM:607721	OMIM:607721	GENCC:100002	Strong	HP:0000006	Autosomal dominant	GENCC:000104	Genomics England PanelApp	HGNC:15454	SHOC2	OMIM:607721	Noonan syndrome-like with loose anagen hair 1, 607721	HP:0000006	Autosomal dominant inheritance	GENCC:000104	Genomics England PanelApp	GENCC:100002	Strong	2020-10-07 20:04:16	https://panelapp.genomicsengland.co.uk/panels/48/		19684605, 22528146, 23918763		000104.pa48.v1.73.hgnc15454.m1.p1	2020-10-08
GENCC_000104-HGNC_11187-OMIM_610733-HP_0000006-GENCC_100002	HGNC:11187	SOS1	MONDO:0012547	Noonan syndrome 4	OMIM:610733	OMIM:610733	GENCC:100002	Strong	HP:0000006	Autosomal dominant	GENCC:000104	Genomics England PanelApp	HGNC:11187	SOS1	OMIM:610733	Noonan syndrome 4 610733	HP:0000006	Autosomal dominant inheritance	GENCC:000104	Genomics England PanelApp	GENCC:100002	Strong	2020-10-07 20:04:16	https://panelapp.genomicsengland.co.uk/panels/48/		19438935, 17143285, 17143282, 17586837		000104.pa48.v1.73.hgnc11187.m1.p1	2020-10-08
GENCC_000104-HGNC_11188-OMIM_616559-HP_0000006-GENCC_100002	HGNC:11188	SOS2	MONDO:0014691	Noonan syndrome 9	OMIM:616559	OMIM:616559	GENCC:100002	Strong	HP:0000006	Autosomal dominant	GENCC:000104	Genomics England PanelApp	HGNC:11188	SOS2	OMIM:616559	Noonan syndrome 9 616559	HP:0000006	Autosomal dominant inheritance	GENCC:000104	Genomics England PanelApp	GENCC:100002	Strong	2020-10-07 20:04:16	https://panelapp.genomicsengland.co.uk/panels/48/		25795793, 26173643		000104.pa48.v1.73.hgnc11188.m1.p1	2020-10-08
GENCC_000104-HGNC_20249-OMIM_611431-HP_0000006-GENCC_100002	HGNC:20249	SPRED1	MONDO:0012669	Legius syndrome	OMIM:611431	OMIM:611431	GENCC:100002	Strong	HP:0000006	Autosomal dominant	GENCC:000104	Genomics England PanelApp	HGNC:20249	SPRED1	OMIM:611431	Legius syndrome 611431	HP:0000006	Autosomal dominant inheritance	GENCC:000104	Genomics England PanelApp	GENCC:100002	Strong	2020-10-07 20:04:16	https://panelapp.genomicsengland.co.uk/panels/48/		17704776, 19366998, 19443465, 21649642, 21548021		000104.pa48.v1.73.hgnc20249.m1.p1	2020-10-08
GENCC_000105-HGNC_31042-MONDO_0024520-HP_0000006-GENCC_100001	HGNC:31042	GREB1L	MONDO:0024520	renal hypodysplasia/aplasia 3	MONDO:0024520	renal hypodysplasia/aplasia 3	GENCC:100001	Definitive	HP:0000006	Autosomal dominant	GENCC:000105	Illumina	HGNC:31042	GREB1L	MONDO:0024520	renal hypodysplasia/aplasia 3	HP:0000006	Autosomal dominant inheritance	GENCC:000105	Illumina	GENCC:100001	Definitive	2020-09-30 00:00:00		The GREB1L gene is located on chromosome 18 at q11.1-11.2 and encodes the GREB1 like retinoic acid receptor coactivator protein, which is involved with retinoic acid signaling and is essential for early metanephros and genital development. GREB1L was first reported in relation to autosomal dominant renal agenesis and hypodysplasia (RHD) in 2017 (28739660; Brophy et al. 2017). At least seven uniqu…	28739660, 29100090, 29100091, 31424080	https://www.clinicalgenome.org/site/assets/files/3975/gene-disease_validity_standard_operating_procedures_version_7-1.pdf	100001	2020-10-15
GENCC_000105-HGNC_11916-MONDO_0007727-HP_0000006-GENCC_100001	HGNC:11916	TNFRSF1A	MONDO:0007727	autosomal dominant familial periodic fever	MONDO:0007727	autosomal dominant familial periodic fever	GENCC:100001	Definitive	HP:0000006	Autosomal dominant	GENCC:000105	Illumina	HGNC:11916	TNFRSF1A	MONDO:0007727	familial periodic fever	HP:0000006	Autosomal dominant inheritance	GENCC:000105	Illumina	GENCC:100001	Definitive	2020-10-01 00:00:00		The TNFRSF1A gene is located on chromosome 12 at 12p13.31 and encodes the TNF receptor superfamily member 1A protein, which is one of two membrane receptors bound by the proinflammatory cytokine TNF. TNFRSF1A was first reported in relation to familial periodic fever in 1999 (10199409: McDermott et al. 1999). Evidence supporting this gene-disease relationship includes case-level data and experimen…	10199409, 10902757, 13130484, 16508982, 22566169, 23322460, 22343913, 25888769, 17666110, 20457915, 16684962	https://www.clinicalgenome.org/site/assets/files/3975/gene-disease_validity_standard_operating_procedures_version_7-1.pdf	100002	2020-10-15
GENCC_000105-HGNC_1463-MONDO_0032795-HP_0000006-GENCC_100004	HGNC:1463	CAMK2G	MONDO:0032795	intellectual developmental disorder 59	MONDO:0032795	intellectual developmental disorder 59	GENCC:100004	Limited	HP:0000006	Autosomal dominant	GENCC:000105	Illumina	HGNC:1463	CAMK2G	MONDO:0032795	CAMK2G-related syndromic intellectual disability	HP:0000006	Autosomal dominant inheritance	GENCC:000105	Illumina	GENCC:100004	Limited	2019-01-28 00:00:00			23033978, 30184290	https://clinicalgenome.org/site/assets/files/2165/gene_curation_sop_version_6_aug_2018_final.pdf	100003	2020-10-15
GENCC_000105-HGNC_15456-MONDO_0032721-HP_0000007-GENCC_100003	HGNC:15456	MBTPS1	MONDO:0032721	spondyloepiphyseal dysplasia, kondo-fu type	MONDO:0032721	spondyloepiphyseal dysplasia, kondo-fu type	GENCC:100003	Moderate	HP:0000007	Autosomal recessive	GENCC:000105	Illumina	HGNC:15456	MBTPS1	MONDO:0032721	spondyloepiphyseal dysplasia, kondo-fu type	HP:0000007	Autosomal recessive inheritance	GENCC:000105	Illumina	GENCC:100003	Moderate	2020-09-25 00:00:00		The MBTPS1 gene is located on chromosome 16 at 16q23.3-q24.1 and encodes membrane bound transcription factor peptidase, site 1. The site-1 protease, which is also referred to as S1P, is ubiquitously expressed in the Golgi and functions in cholesterol homeostasis, collagen trafficking, SREBP activation, lysosome biogenesis, and lysosomal enzyme trafficking. MBTPS1 was first reported in relation to…	30046013, 32420688, 18025304, 14612568	https://www.clinicalgenome.org/site/assets/files/3975/gene-disease_validity_standard_operating_procedures_version_7-1.pdf	100004	2020-10-15
GENCC_000105-HGNC_7785-MONDO_0032658-HP_0000006-GENCC_100002	HGNC:7785	NFIB	MONDO:0032658	macrocephaly, acquired, with impaired intellectual development	MONDO:0032658	macrocephaly, acquired, with impaired intellectual development	GENCC:100002	Strong	HP:0000006	Autosomal dominant	GENCC:000105	Illumina	HGNC:7785	NFIB	MONDO:0032658	acquired macrocephaly with impaired intellectual development	HP:0000006	Autosomal dominant inheritance	GENCC:000105	Illumina	GENCC:100002	Strong	2020-09-25 00:00:00		The NFIB gene is located on chromosome 9 at 9p23-p22.3 and encodes nuclear factor 1 B, a transcription factor that regulates adenovirus DNA replication and transcription throughout mammalian development. It has been specifically implicated in brain and lung development. NFIB was first reported in association with autosomal dominant acquired macrocephaly with impaired intellectual development in 2…	26021864, 15632069, 30388402, 30315573	https://www.clinicalgenome.org/site/assets/files/3975/gene-disease_validity_standard_operating_procedures_version_7-1.pdf	100005	2020-10-15
GENCC_000105-HGNC_5044-MONDO_0014700-HP_0000006-GENCC_100002	HGNC:5044	HNRNPK	MONDO:0014700	neurodevelopmental disorder-craniofacial dysmorphism-cardiac defect-hip dysplasia syndrome due to a point mutation	MONDO:0014700	neurodevelopmental disorder-craniofacial dysmorphism-cardiac defect-hip dysplasia syndrome due to a point mutation	GENCC:100002	Strong	HP:0000006	Autosomal dominant	GENCC:000105	Illumina	HGNC:5044	HNRNPK	MONDO:0014700	Au-Kline syndrome	HP:0000006	Autosomal dominant inheritance	GENCC:000105	Illumina	GENCC:100002	Strong	2020-09-25 00:00:00		The HNRNPK gene is located on chromosome 9 at 9q21.32 and encodes the heterogeneous nuclear ribonucleoprotein K protein, which is one of the major pre-mRNA-binding proteins. HNRNPK was first reported in association with Au Kline syndrome in 2015 (26173930: Au et al. 2015). Evidence supporting this gene-disease relationship includes case-level data and experimental data. At least eight de novo het…	26173930, 26954065, 28771707, 28374925, 29904177, 32588992, 26638989, 24990929	https://www.clinicalgenome.org/site/assets/files/3975/gene-disease_validity_standard_operating_procedures_version_7-1.pdf	100006	2020-10-15
GENCC_000105-HGNC_16466-MONDO_0007187-HP_0000006-GENCC_100001	HGNC:16466	SUFU	MONDO:0007187	nevoid basal cell carcinoma syndrome	MONDO:0007187	nevoid basal cell carcinoma syndrome	GENCC:100001	Definitive	HP:0000006	Autosomal dominant	GENCC:000105	Illumina	HGNC:16466	SUFU	MONDO:0007187	nevoid basal cell carcinoma syndrome	HP:0000006	Autosomal dominant inheritance	GENCC:000105	Illumina	GENCC:100001	Definitive	2020-09-08 00:00:00		The SUFU gene is located on chromosome 10 at 10q24.32 and encodes the suppressor of fused homolog protein, which is a negative regulator for the hedgehog/smoothened signaling pathway. The SUFU gene was first reported in relation to Gorlin syndrome (known as nevoid basal cell carcinoma syndrome) and atypical Gorlin syndrome, in 2009 (19533801; Pastorino et al. 2009). Evidence supporting this gene-…	19533801, 22829011, 25403219, 29892665, 29356994, 31485359, 12068298, 16459298	https://www.clinicalgenome.org/site/assets/files/3975/gene-disease_validity_standard_operating_procedures_version_7-1.pdf	100007	2020-10-15
GENCC_000105-HGNC_16050-MONDO_0030030-HP_0000006-GENCC_100003	HGNC:16050	MED12L	MONDO:0030030	Nizon-Isidor syndrome	MONDO:0030030	Nizon-Isidor syndrome	GENCC:100003	Moderate	HP:0000006	Autosomal dominant	GENCC:000105	Illumina	HGNC:16050	MED12L	MONDO:0030030	Nizon-Isidor syndrome	HP:0000006	Autosomal dominant inheritance	GENCC:000105	Illumina	GENCC:100003	Moderate	2020-06-16 00:00:00		MED12L was first reported in relation to autosomal dominant Nizon-Isidor syndrome in 2019 (31155615: Nizon et al. 2019). Evidence supporting this gene-disease relationship includes case-level data and experimental data. Variants in this gene have been reported in at least four probands in one publication (31155615: Nizon et al. 2019). The four variants were all predicted loss of function and incl…	31155615, 28778422	https://www.clinicalgenome.org/site/assets/files/3975/gene-disease_validity_standard_operating_procedures_version_7-1.pdf	100008	2020-10-15
GENCC_000105-HGNC_18169-MONDO_0012592-HP_0000007-GENCC_100001	HGNC:18169	FKBP10	MONDO:0012592	osteogenesis imperfecta type 11	MONDO:0012592	osteogenesis imperfecta type 11	GENCC:100001	Definitive	HP:0000007	Autosomal recessive	GENCC:000105	Illumina	HGNC:18169	FKBP10	MONDO:0012592	osteogenesis imperfecta type 11	HP:0000007	Autosomal recessive inheritance	GENCC:000105	Illumina	GENCC:100001	Definitive	2020-09-17 00:00:00		The FKBP10 gene is located on chromosome 17 at 17q21.2 and encodes the FKBP prolyl isomerase 10 protein, which is a member of the immunophilins group of proteins. FKBP prolyl isomerase 10 protein has peptidyl prolyl cis-trans isomerase activity (PPIase) that accelerates protein folding, and it may also enable collagen folding by acting as a collagen chaperon. FKBP10 was first reported in relation…	20362275, 21567934 , 20839288, 27762305, 24777781	https://www.clinicalgenome.org/site/assets/files/3975/gene-disease_validity_standard_operating_procedures_version_7-1.pdf	100009	2020-10-15
GENCC_000105-HGNC_10597-MONDO_0005027-HP_0000006-GENCC_100004	HGNC:10597	SCN9A	MONDO:0005027	epilepsy	MONDO:0005027	epilepsy	GENCC:100004	Limited	HP:0000006	Autosomal dominant	GENCC:000105	Illumina	HGNC:10597	SCN9A	MONDO:0005027	epilepsy	HP:0000006	Autosomal dominant inheritance	GENCC:000105	Illumina	GENCC:100004	Limited	2020-09-15 00:00:00			7720699, 7479931, 19763161	https://www.clinicalgenome.org/site/assets/files/3975/gene-disease_validity_standard_operating_procedures_version_7-1.pdf	100010	2020-10-15
GENCC_000105-HGNC_18801-MONDO_0014606-HP_0000006-GENCC_100001	HGNC:18801	POGZ	MONDO:0014606	intellectual disability-microcephaly-strabismus-behavioral abnormalities syndrome	MONDO:0014606	intellectual disability-microcephaly-strabismus-behavioral abnormalities syndrome	GENCC:100001	Definitive	HP:0000006	Autosomal dominant	GENCC:000105	Illumina	HGNC:18801	POGZ	MONDO:0014606	POGZ-related neurodevelopmental disorders	HP:0000006	Autosomal dominant inheritance	GENCC:000105	Illumina	GENCC:100001	Definitive	2020-09-14 00:00:00		The POGZ gene is located on chromsome 1 at 1q21.3 and encodes the pogo transposable element derived with ZNF domain protein. The complete function of this protein have not yet been characterized, but it is known to play a role in mitosis, including kinetochore assembly and cohesion of sister chromatids. It has also been proposed to function in chromatin remodelling. POGZ was first reported in rel…	25533962, 26739615, 26942287, 20562864, 27103995	https://www.clinicalgenome.org/site/assets/files/3975/gene-disease_validity_standard_operating_procedures_version_7-1.pdf	100011	2020-10-15
GENCC_000105-HGNC_3363-MONDO_0014303-HP_0000007-GENCC_100004	HGNC:3363	ENTPD1	MONDO:0014303	hereditary spastic paraplegia 64	MONDO:0014303	hereditary spastic paraplegia 64	GENCC:100004	Limited	HP:0000007	Autosomal recessive	GENCC:000105	Illumina	HGNC:3363	ENTPD1	MONDO:0014303	spastic paraplegia, autosomal recessive	HP:0000007	Autosomal recessive inheritance	GENCC:000105	Illumina	GENCC:100004	Limited	2020-09-14 00:00:00			24482476, 19922813	https://www.clinicalgenome.org/site/assets/files/3975/gene-disease_validity_standard_operating_procedures_version_7-1.pdf	100012	2020-10-15
GENCC_000105-HGNC_3373-MONDO_0019188-HP_0000006-GENCC_100001	HGNC:3373	EP300	MONDO:0019188	Rubinstein-Taybi syndrome	MONDO:0019188	Rubinstein-Taybi syndrome	GENCC:100001	Definitive	HP:0000006	Autosomal dominant	GENCC:000105	Illumina	HGNC:3373	EP300	MONDO:0019188	Rubinstein-Taybi syndrome	HP:0000006	Autosomal dominant inheritance	GENCC:000105	Illumina	GENCC:100001	Definitive	2019-11-07 00:00:00			19353645, 27648933, 15706485, 9590171, 18853439, 19822209	https://www.clinicalgenome.org/site/assets/files/3975/gene-disease_validity_standard_operating_procedures_version_7-1.pdf	100013	2020-10-15
GENCC_000105-HGNC_9801-MONDO_0030913-HP_0000006-GENCC_100002	HGNC:9801	RAC1	MONDO:0030913	intellectual disability, autosomal dominant 48	MONDO:0030913	intellectual disability, autosomal dominant 48	GENCC:100002	Strong	HP:0000006	Autosomal dominant	GENCC:000105	Illumina	HGNC:9801	RAC1	MONDO:0030913	RAC1-related intellectual disability, autosomal dominant	HP:0000006	Autosomal dominant inheritance	GENCC:000105	Illumina	GENCC:100002	Strong	2020-09-10 00:00:00		The RAC1 gene is located on chromosome 7 at 7p22.1 and encodes the Rac family small GTPase 1 protein, a plasma membrane bound GTPase which is a modulator of the cytoskeleton, involved in the growth and differentiation of many cell types. The RAC1 gene was first reported in relation to autosomal dominant RAC1-related intellectual disability in 2017 (28886345; Reijnders et al. 2017). Evidence suppo…	28886345, 28928363, 19007770, 30042656	https://www.clinicalgenome.org/site/assets/files/3975/gene-disease_validity_standard_operating_procedures_version_7-1.pdf	100015	2020-10-15
GENCC_000105-HGNC_7882-MONDO_0007318-HP_0000006-GENCC_100003	HGNC:7882	NOTCH2	MONDO:0007318	Alagille syndrome	MONDO:0007318	Alagille syndrome	GENCC:100003	Moderate	HP:0000006	Autosomal dominant	GENCC:000105	Illumina	HGNC:7882	NOTCH2	MONDO:0007318	Alagille syndrome	HP:0000006	Autosomal dominant inheritance	GENCC:000105	Illumina	GENCC:100003	Moderate	2019-05-19 00:00:00		The NOTCH2 gene is located on chromosome 1 at 1p12 and encodes the notch receptor 2 protein, a single transmembrane domain protein integral to the conserved notch signalling pathway. Notch signalling occurs via cell to cell communication and is involved in determining the cellular fate of diverse cell types, which in turn regulates the homeostatsis of many tissue types. NOTCH2 was first reported …	16773578, 22209762, 22488849, 11861489, 28794168, 11171333	https://clinicalgenome.org/site/assets/files/2165/gene_curation_sop_version_6_aug_2018_final.pdf	100016	2020-10-15
GENCC_000105-HGNC_30782-MONDO_0030916-HP_0000006-GENCC_100002	HGNC:30782	NAA15	MONDO:0030916	intellectual disability, autosomal dominant 50	MONDO:0030916	intellectual disability, autosomal dominant 50	GENCC:100002	Strong	HP:0000006	Autosomal dominant	GENCC:000105	Illumina	HGNC:30782	NAA15	MONDO:0030916	NAA15-related intellectual disability, autosomal dominant	HP:0000006	Autosomal dominant inheritance	GENCC:000105	Illumina	GENCC:100002	Strong	2020-09-03 00:00:00			28191889, 29656860, 12888564	https://www.clinicalgenome.org/site/assets/files/3975/gene-disease_validity_standard_operating_procedures_version_7-1.pdf	100017	2020-10-15
GENCC_000105-HGNC_11976-MONDO_0011670-HP_0000007-GENCC_100001	HGNC:11976	TNXB	MONDO:0011670	Ehlers-Danlos syndrome due to tenascin-X deficiency	MONDO:0011670	Ehlers-Danlos syndrome due to tenascin-X deficiency	GENCC:100001	Definitive	HP:0000007	Autosomal recessive	GENCC:000105	Illumina	HGNC:11976	TNXB	MONDO:0011670	Ehlers-Danlos syndrome due to tenascin X deficiency	HP:0000007	Autosomal recessive inheritance	GENCC:000105	Illumina	GENCC:100001	Definitive	2020-09-29 00:00:00		TNXB was first reported in relation to autosomal recessive Ehlers-Danlos syndrome due to tenascin X deficiency in 1997 (9288108: Burch et al. 1997). At least 10 unique variants, both missense and loss of function, have been reported in humans. Evidence ​supporting​​ this gene-disease relationship includes case-level data and experimental data​​. Variants in this gene have been reported in at leas…	27582382, 27297501, 26799614, 11925569, 30605228	https://www.clinicalgenome.org/site/assets/files/3975/gene-disease_validity_standard_operating_procedures_version_7-1.pdf	100018	2020-10-15
GENCC_000105-HGNC_13030-MONDO_0012869-HP_0000006-GENCC_100001	HGNC:13030	ZBTB18	MONDO:0012869	intellectual disability, autosomal dominant 22	MONDO:0012869	intellectual disability, autosomal dominant 22	GENCC:100001	Definitive	HP:0000006	Autosomal dominant	GENCC:000105	Illumina	HGNC:13030	ZBTB18	MONDO:0012869	ZBTB18-related intellectual disablity, autosomal dominant	HP:0000006	Autosomal dominant inheritance	GENCC:000105	Illumina	GENCC:100001	Definitive	2020-08-31 00:00:00			24193349, 27598823, 23020937, 26740508, 25613900, 22095278	https://www.clinicalgenome.org/site/assets/files/3975/gene-disease_validity_standard_operating_procedures_version_7-1.pdf	100019	2020-10-15
GENCC_000105-HGNC_5331-MONDO_0008523-HP_0000006-GENCC_100001	HGNC:5331	NOD2	MONDO:0008523	Blau syndrome	MONDO:0008523	Blau syndrome	GENCC:100001	Definitive	HP:0000006	Autosomal dominant	GENCC:000105	Illumina	HGNC:5331	NOD2	MONDO:0008523	Blau syndrome	HP:0000006	Autosomal dominant inheritance	GENCC:000105	Illumina	GENCC:100001	Definitive	2020-08-21 00:00:00		The NOD2 gene is located on chromosome 16 at 16q12.1 and encodes the nucleotide-binding oligomerization domain-containing protein 2, a member of the NOD-like receptor family. NOD2 is a cytoplasmic pattern recognition receptor and plays an important role in regulating the innate immune response. The NOD2 gene was first reported in relation to autosomal dominant Blau syndrome in 2001 (11528384: Mic…	31543536, 31803699, 11528384, 15459013, 19116920, 19479837, 28721627, 28587749, 25429073, 21296813	https://www.clinicalgenome.org/site/assets/files/3975/gene-disease_validity_standard_operating_procedures_version_7-1.pdf	100020	2020-10-15
GENCC_000105-HGNC_18188-MONDO_0008952-HP_0000007-GENCC_100001	HGNC:18188	TMCO1	MONDO:0008952	cerebrofaciothoracic dysplasia	MONDO:0008952	cerebrofaciothoracic dysplasia	GENCC:100001	Definitive	HP:0000007	Autosomal recessive	GENCC:000105	Illumina	HGNC:18188	TMCO1	MONDO:0008952	TMCO1-related cerebrofaciothoracic dysplasia	HP:0000007	Autosomal recessive inheritance	GENCC:000105	Illumina	GENCC:100001	Definitive	2020-08-18 00:00:00			30556256, 23320496, 24194475, 24424126, 29682451, 30962442, 27212239	https://www.clinicalgenome.org/site/assets/files/3975/gene-disease_validity_standard_operating_procedures_version_7-1.pdf	100021	2020-10-15
GENCC_000105-HGNC_8127-MONDO_0030907-HP_0001417-GENCC_100003	HGNC:8127	OGT	MONDO:0030907	intellectual disability, X-linked 106	MONDO:0030907	intellectual disability, X-linked 106	GENCC:100003	Moderate	HP:0001417	X-linked	GENCC:000105	Illumina	HGNC:8127	OGT	MONDO:0030907	OGT-related X-linked syndromic intellectual disability	HP:0001417	X-linked inheritance	GENCC:000105	Illumina	GENCC:100003	Moderate	2020-08-20 00:00:00			28584052, 31296563, 31627256, 28302723, 29769320	https://www.clinicalgenome.org/site/assets/files/3975/gene-disease_validity_standard_operating_procedures_version_7-1.pdf	100022	2020-10-15
GENCC_000105-HGNC_2514-MONDO_0014035-HP_0000006-GENCC_100002	HGNC:2514	CTNNB1	MONDO:0014035	severe intellectual disability-progressive spastic diplegia syndrome	MONDO:0014035	severe intellectual disability-progressive spastic diplegia syndrome	GENCC:100002	Strong	HP:0000006	Autosomal dominant	GENCC:000105	Illumina	HGNC:2514	CTNNB1	MONDO:0014035	CTNNB1-related severe intellectual disability-progressive spastic diplegia syndrome	HP:0000006	Autosomal dominant inheritance	GENCC:000105	Illumina	GENCC:100002	Strong	2020-08-03 00:00:00		CTNNB1 was first reported in relation to autosomal dominant CTNNB1-related severe intellectual disability-progressive spastic diplegia syndrom in 2012 (23033978: de Ligt et al. 2012). At least six unique loss of function variants have been reported in humans. Evidence supporting this gene-disease relationship includes case-level and experimental data. Variants in this gene have been reported in a…	23033978, 25326669, 27915094, 24614104	https://www.clinicalgenome.org/site/assets/files/3975/gene-disease_validity_standard_operating_procedures_version_7-1.pdf	100023	2020-10-15
GENCC_000105-HGNC_26270-MONDO_0014941-HP_0000007-GENCC_100001	HGNC:26270	PIEZO2	MONDO:0014941	arthrogryposis, distal, with impaired proprioception and touch	MONDO:0014941	arthrogryposis, distal, with impaired proprioception and touch	GENCC:100001	Definitive	HP:0000007	Autosomal recessive	GENCC:000105	Illumina	HGNC:26270	PIEZO2	MONDO:0014941	distal arthrogryposis with impaired proprioception and touch	HP:0000007	Autosomal recessive inheritance	GENCC:000105	Illumina	GENCC:100001	Definitive	2020-07-28 00:00:00		The PIEZO2 gene is located on chromosome 18 at p11.22-p11.21 and encodes the piezo type mechanosensitive ion channel component 2 protein, a rapidly adapting mechanically-activated cation channel that is required for touch sensation and proprioception (25471886: Ranade et al. 2014; 26551544: Woo et al. 2014). PIEZO2 was first reported in association with autosomal recessive distal arthrogryposis w…	27653382, 27843126, 27607563, 30941898, 25471886, 26551544	https://www.clinicalgenome.org/site/assets/files/3975/gene-disease_validity_standard_operating_procedures_version_7-1.pdf	100024	2020-10-15
GENCC_000105-HGNC_1392-MONDO_0032657-HP_0000006-GENCC_100002	HGNC:1392	CACNA1E	MONDO:0032657	developmental and epileptic encephalopathy, 69	MONDO:0032657	developmental and epileptic encephalopathy, 69	GENCC:100002	Strong	HP:0000006	Autosomal dominant	GENCC:000105	Illumina	HGNC:1392	CACNA1E	MONDO:0032657	CACNA1E-related developmental and epileptic encephalopathy	HP:0000006	Autosomal dominant inheritance	GENCC:000105	Illumina	GENCC:100002	Strong	2020-07-30 00:00:00		The CACNA1E gene is located on chromosome 1 at 1q25.3 and encodes calcium voltage-gated channel subunit alpha1 E. This subunit is part of the CaV2.3 calcium channel. CaV2.3 channels are widely expressed throughout the central nervous system and conduct voltage-activated, rapidly inactivating R-type calcium currents, which are used to initiate rapid synaptic transmission. CACNA1E was first reporte…	30343943, 21139605	https://www.clinicalgenome.org/site/assets/files/3975/gene-disease_validity_standard_operating_procedures_version_7-1.pdf	100025	2020-10-15
GENCC_000105-HGNC_17327-MONDO_0014741-HP_0000006-GENCC_100002	HGNC:17327	WAC	MONDO:0014741	facial dysmorphism-developmental delay-behavioral abnormalities syndrome due to WAC point mutation	MONDO:0014741	facial dysmorphism-developmental delay-behavioral abnormalities syndrome due to WAC point mutation	GENCC:100002	Strong	HP:0000006	Autosomal dominant	GENCC:000105	Illumina	HGNC:17327	WAC	MONDO:0014741	Desanto-Shinawi syndrome	HP:0000006	Autosomal dominant inheritance	GENCC:000105	Illumina	GENCC:100002	Strong	2020-07-28 00:00:00		WAC was first reported in relation to autosomal dominant Desanto-Shinawi syndrome in 2014 (25356899: Hamdan et al. 2014). At least six de novo, loss of function unique variants have been reported. Evidence supporting this gene-disease relationship includes case-level data and experimental data. Variants in this gene have been reported in at least six probands from three publications (25356899; 26…	25356899, 26264232, 26757981	https://www.clinicalgenome.org/site/assets/files/3975/gene-disease_validity_standard_operating_procedures_version_7-1.pdf	100026	2020-10-15
GENCC_000105-HGNC_29853-MONDO_0014995-HP_0000006-GENCC_100002	HGNC:29853	HECW2	MONDO:0014995	neurodevelopmental disorder with hypotonia, seizures, and absent language	MONDO:0014995	neurodevelopmental disorder with hypotonia, seizures, and absent language	GENCC:100002	Strong	HP:0000006	Autosomal dominant	GENCC:000105	Illumina	HGNC:29853	HECW2	MONDO:0014995	HECW2-related neurodevelopmental disorder	HP:0000006	Autosomal dominant inheritance	GENCC:000105	Illumina	GENCC:100002	Strong	2019-01-28 00:00:00		The HECW2 gene is located on chromosome 2 at 2q32.3 and encodes HECT, C2 and WW domain containing E3 ubiquitin protein ligase 2, a member of the Nedd4 family of HECT domain E3 ubiquitin ligases. E3 ligases function in the control of ubiquitin-mediated protein degradation. HECW2 also plays a role in the function of neural crest cells by regulating glial cell line-derived neurotrophic factor (GDNF)…	27389779, 29807643, 27334371, 24163370, 25613900	https://www.clinicalgenome.org/site/assets/files/3975/gene-disease_validity_standard_operating_procedures_version_7-1.pdf	100027	2020-10-15
GENCC_000105-HGNC_6836-MONDO_0030061-HP_0000006-GENCC_100002	HGNC:6836	MAP1B	MONDO:0030061	periventricular nodular heterotopia 9	MONDO:0030061	periventricular nodular heterotopia 9	GENCC:100002	Strong	HP:0000006	Autosomal dominant	GENCC:000105	Illumina	HGNC:6836	MAP1B	MONDO:0030061	periventricular nodular heterotopia	HP:0000006	Autosomal dominant inheritance	GENCC:000105	Illumina	GENCC:100002	Strong	2020-07-24 00:00:00		MAP1B was first reported in relation to autosomal dominant periventricular nodular heterotopia (PVNH) in 2018 (29738522: Heinzen et al. 2018). At least eight unique loss of function variants have been reported. Evidence supporting this gene-disease relationship includes case-level data, segregation data, and experimental data. Variants in this gene have been reported in eight probands from three …	29738522, 30150678, 8577753, 31317654	https://www.clinicalgenome.org/site/assets/files/3975/gene-disease_validity_standard_operating_procedures_version_7-1.pdf	100028	2020-10-15
GENCC_000105-HGNC_13221-MONDO_0014914-HP_0000006-GENCC_100002	HGNC:13221	BCL11A	MONDO:0014914	Dias-Logan syndrome	MONDO:0014914	Dias-Logan syndrome	GENCC:100002	Strong	HP:0000006	Autosomal dominant	GENCC:000105	Illumina	HGNC:13221	BCL11A	MONDO:0014914	BCL11A-related intellectual disability	HP:0000006	Autosomal dominant inheritance	GENCC:000105	Illumina	GENCC:100002	Strong	2019-10-17 00:00:00		The BCL11A gene is located on chromosome 2 at 2p16.1 and encodes BAF chromatin remodeling complex subunit BCL11A. BCL11A functions as a transcription factor and plays an important role in globin switching by repressing transcription of fetal hemoglobin. It is highly expressed in hemotopoietic cells as well as in the developing cerebral cortex. The BCL11A gene was first reported in relation to aut…	27453576, 28589569, 28891213, 28960836, 27453576	https://www.clinicalgenome.org/site/assets/files/3975/gene-disease_validity_standard_operating_procedures_version_7-1.pdf	100029	2020-10-15
GENCC_000105-HGNC_21684-MONDO_0032836-HP_0000006-GENCC_100001	HGNC:21684	ZNF462	MONDO:0032836	weiss-kruszka syndrome	MONDO:0032836	weiss-kruszka syndrome	GENCC:100001	Definitive	HP:0000006	Autosomal dominant	GENCC:000105	Illumina	HGNC:21684	ZNF462	MONDO:0032836	Weiss-Kruszka syndrome	HP:0000006	Autosomal dominant inheritance	GENCC:000105	Illumina	GENCC:100001	Definitive	2020-06-25 00:00:00		ZNF462 was first reported in relation to autosomal dominant Weiss-Kruszka syndrome in 2017 (28513610: Weiss et al. 2017). At least seven unique loss-of-function variants have been reported. Evidence supporting this gene-disease relationship includes case-level data and experimental data. Variants in this gene have been reported in at least seven probands from two publications (28513610: Weiss et …	19111535, 27621227, 28513610, 31361404	https://www.clinicalgenome.org/site/assets/files/3975/gene-disease_validity_standard_operating_procedures_version_7-1.pdf	100030	2020-10-15
GENCC_000105-HGNC_20152-MONDO_0007828-HP_0000006-GENCC_100004	HGNC:20152	ZFHX2	MONDO:0007828	indifference to pain, congenital, autosomal dominant	MONDO:0007828	indifference to pain, congenital, autosomal dominant	GENCC:100004	Limited	HP:0000006	Autosomal dominant	GENCC:000105	Illumina	HGNC:20152	ZFHX2	MONDO:0007828	Marsili syndrome	HP:0000006	Autosomal dominant inheritance	GENCC:000105	Illumina	GENCC:100004	Limited	2020-06-26 00:00:00			29253101	https://www.clinicalgenome.org/site/assets/files/3975/gene-disease_validity_standard_operating_procedures_version_7-1.pdf	100031	2020-10-15
GENCC_000105-HGNC_11041-MONDO_0024237-HP_0000007-GENCC_100003	HGNC:11041	SLC5A6	MONDO:0024237	inherited neurodegenerative disorder	MONDO:0024237	inherited neurodegenerative disorder	GENCC:100003	Moderate	HP:0000007	Autosomal recessive	GENCC:000105	Illumina	HGNC:11041	SLC5A6	MONDO:0024237	SLC5A6-related neurodegeneration, infantile-onset, biotin-responsive	HP:0000007	Autosomal recessive inheritance	GENCC:000105	Illumina	GENCC:100003	Moderate	2020-06-02 00:00:00			31754459, 31392107, 9516450, 25809983, 23104561, 29669219	https://www.clinicalgenome.org/site/assets/files/3975/gene-disease_validity_standard_operating_procedures_version_7-1.pdf	100032	2020-10-15
GENCC_000105-HGNC_7618-MONDO_0032934-HP_0000006-GENCC_100002	HGNC:7618	PPP1R12A	MONDO:0032934	genitourinary and/or brain malformation syndrome	MONDO:0032934	genitourinary and/or brain malformation syndrome	GENCC:100002	Strong	HP:0000006	Autosomal dominant	GENCC:000105	Illumina	HGNC:7618	PPP1R12A	MONDO:0032934	genitourinary and/or brain malformation syndrome	HP:0000006	Autosomal dominant inheritance	GENCC:000105	Illumina	GENCC:100002	Strong	2020-05-22 00:00:00		The PPP1R12A gene is located on chromosome 12 at 12q21.2-q21.31 and encodes protein phosphatase 1 regulatory subunit 12A. This protein forms part of myosin phosphatase, an enzyme that plays an important regulatory role in cell morphology and motility. PPP1R12A was first reported in relation to autosomal dominant genitourinary and/or brain malformation syndrome in 2020 (31883643: Hughes et al. 202…	31883643, 12505998, 10208747, 19515695	https://www.clinicalgenome.org/site/assets/files/3975/gene-disease_validity_standard_operating_procedures_version_7-1.pdf	100033	2020-10-15
GENCC_000105-HGNC_24713-MONDO_0060707-HP_0000006-GENCC_100003	HGNC:24713	QRICH1	MONDO:0060707	Ververi-Brady syndrome	MONDO:0060707	Ververi-Brady syndrome	GENCC:100003	Moderate	HP:0000006	Autosomal dominant	GENCC:000105	Illumina	HGNC:24713	QRICH1	MONDO:0060707	Ververi-Brady syndrome	HP:0000006	Autosomal dominant inheritance	GENCC:000105	Illumina	GENCC:100003	Moderate	2020-05-14 00:00:00			28692176, 30281152	https://www.clinicalgenome.org/site/assets/files/3975/gene-disease_validity_standard_operating_procedures_version_7-1.pdf	100034	2020-10-15
GENCC_000105-HGNC_18037-MONDO_0015452-HP_0000006-GENCC_100002	HGNC:18037	ARID2	MONDO:0015452	Coffin-Siris syndrome	MONDO:0015452	Coffin-Siris syndrome	GENCC:100002	Strong	HP:0000006	Autosomal dominant	GENCC:000105	Illumina	HGNC:18037	ARID2	MONDO:0015452	Coffin-Siris syndrome	HP:0000006	Autosomal dominant inheritance	GENCC:000105	Illumina	GENCC:100002	Strong	2020-03-06 00:00:00		The ARID2 gene is located on chromosome 12 at 12q12 and encodes the AT-rich interaction domain 2 protein, which is subunit of the SWI/SNF chromatin remodeling complex (PBAF). The PBAF complex facilitates transcriptional activation and repression of select genes by chromatin remodeling. ARID2 was first reported in relation to autosomal dominant, Coffin-Siris syndrome in 2015 (26238514: Shang et al…	26238514, 28124119, 29698805, 30838730	https://www.clinicalgenome.org/site/assets/files/3975/gene-disease_validity_standard_operating_procedures_version_7-1.pdf	100035	2020-10-15
GENCC_000105-HGNC_467-MONDO_0010516-HP_0001417-GENCC_100003	HGNC:467	AMMECR1	MONDO:0010516	midface hypoplasia, hearing impairment, elliptocytosis, and nephrocalcinosis	MONDO:0010516	midface hypoplasia, hearing impairment, elliptocytosis, and nephrocalcinosis	GENCC:100003	Moderate	HP:0001417	X-linked	GENCC:000105	Illumina	HGNC:467	AMMECR1	MONDO:0010516	midface hypoplasia hearing impairment elliptocytosis nephrocalcinosis	HP:0001417	X-linked inheritance	GENCC:000105	Illumina	GENCC:100003	Moderate	2020-04-28 00:00:00			29193635, 28089922, 27811305	https://www.clinicalgenome.org/site/assets/files/3975/gene-disease_validity_standard_operating_procedures_version_7-1.pdf	100036	2020-10-15
GENCC_000105-HGNC_8527-MONDO_0009492-HP_0000007-GENCC_100001	HGNC:8527	OXCT1	MONDO:0009492	succinyl-CoA:3-ketoacid CoA transferase deficiency	MONDO:0009492	succinyl-CoA:3-ketoacid CoA transferase deficiency	GENCC:100001	Definitive	HP:0000007	Autosomal recessive	GENCC:000105	Illumina	HGNC:8527	OXCT1	MONDO:0009492	succinyl CoA:3-oxoacid CoA transferase deficiency	HP:0000007	Autosomal recessive inheritance	GENCC:000105	Illumina	GENCC:100001	Definitive	2020-04-23 00:00:00			18757852, 30799594, 10964512, 21296660, 15669687, 17169596, 28178565 , 21209089	https://www.clinicalgenome.org/site/assets/files/3975/gene-disease_validity_standard_operating_procedures_version_7-1.pdf	100037	2020-10-15
GENCC_000105-HGNC_14896-MONDO_0060496-HP_0000007-GENCC_100002	HGNC:14896	SPTBN4	MONDO:0060496	neurodevelopmental disorder with hypotonia, neuropathy, and deafness	MONDO:0060496	neurodevelopmental disorder with hypotonia, neuropathy, and deafness	GENCC:100002	Strong	HP:0000007	Autosomal recessive	GENCC:000105	Illumina	HGNC:14896	SPTBN4	MONDO:0060496	neurodevelopmental disorder with hypotonia, neuropathy, and deafness	HP:0000007	Autosomal recessive inheritance	GENCC:000105	Illumina	GENCC:100002	Strong	2020-01-15 00:00:00		The SPTBN4 gene is located on chromosome 19 at 19q13.2 and encodes the spectrin beta, non-erythrocytic 4 protein, one of the spectrin family of proteins. The spectrin beta, non-erythrocytic 4 protein is a scaffold protein that links actin cytoskeleton to the plasma membrane and is important for appropriate localization of specific membrane proteins, including ion channels in axons of neurons. SPT…	29861105, 31857255, 28940097, 28540413, 11086001, 31850074, 11528393	https://www.clinicalgenome.org/site/assets/files/3975/gene-disease_validity_standard_operating_procedures_version_7-1.pdf	100038	2020-10-15
GENCC_000105-HGNC_19088-MONDO_0030918-HP_0000006-GENCC_100002	HGNC:19088	ASH1L	MONDO:0030918	intellectual disability, autosomal dominant 52	MONDO:0030918	intellectual disability, autosomal dominant 52	GENCC:100002	Strong	HP:0000006	Autosomal dominant	GENCC:000105	Illumina	HGNC:19088	ASH1L	MONDO:0030918	ASH1L-related intellectual disability, autosomal dominant	HP:0000006	Autosomal dominant inheritance	GENCC:000105	Illumina	GENCC:100002	Strong	2019-09-05 00:00:00		The ASH1L gene is located on chromosome 1 at 1q22 and encodes the ASH1 like histone lysine methyltransferase protein, which is responsible for methylating Lys-36 of histone H3. ASH1L was first reported in relation to autosomal dominant ASH1L-related intellectual disability in 2012 (23033978: de Ligt et al. 2012). At least six unique de novo variants have been reported, including missense, framesh…	23033978, 28191889, 29276005, 12702659,	https://www.clinicalgenome.org/site/assets/files/3975/gene-disease_validity_standard_operating_procedures_version_7-1.pdf	100039	2020-10-15
GENCC_000105-HGNC_26837-MONDO_0010310-HP_0001417-GENCC_100001	HGNC:26837	AMER1	MONDO:0010310	osteopathia striata with cranial sclerosis	MONDO:0010310	osteopathia striata with cranial sclerosis	GENCC:100001	Definitive	HP:0001417	X-linked	GENCC:000105	Illumina	HGNC:26837	AMER1	MONDO:0010310	Osteopathia striata with cranial sclerosis	HP:0001417	X-linked inheritance	GENCC:000105	Illumina	GENCC:100001	Definitive	2018-07-20 00:00:00			19079258, 22716240, 27369646, 9327263, 8723089, 20209645, 20950377, 22043478, 17204608,	https://thegencc.org/docs/ICSL-Assertion-Criteria-for-Gene-Curation.pdf	100135	2020-10-15
GENCC_000105-HGNC_29007-MONDO_0010509-HP_0001417-GENCC_100003	HGNC:29007	FRMPD4	MONDO:0010509	intellectual disability, X-linked 104	MONDO:0010509	intellectual disability, X-linked 104	GENCC:100003	Moderate	HP:0001417	X-linked	GENCC:000105	Illumina	HGNC:29007	FRMPD4	MONDO:0010509	FRMPD4-related X-linked intellectual disability	HP:0001417	X-linked inheritance	GENCC:000105	Illumina	GENCC:100003	Moderate	2020-04-23 00:00:00			25644381, 29267967, 29267967, 19118189	https://www.clinicalgenome.org/site/assets/files/3975/gene-disease_validity_standard_operating_procedures_version_7-1.pdf	100041	2020-10-15
GENCC_000105-HGNC_2869-MONDO_0032775-HP_0000007-GENCC_100003	HGNC:2869	DHPS	MONDO:0032775	neurodevelopmental disorder with seizures and speech and walking impairment	MONDO:0032775	neurodevelopmental disorder with seizures and speech and walking impairment	GENCC:100003	Moderate	HP:0000007	Autosomal recessive	GENCC:000105	Illumina	HGNC:2869	DHPS	MONDO:0032775	DHPS-related neurodevelopmental disorder with seizures and speech and walking impairment	HP:0000007	Autosomal recessive inheritance	GENCC:000105	Illumina	GENCC:100003	Moderate	2020-04-09 00:00:00			30661771, 17360499, 21850436,	https://www.clinicalgenome.org/site/assets/files/3975/gene-disease_validity_standard_operating_procedures_version_7-1.pdf	100042	2020-10-15
GENCC_000105-HGNC_12766-OMIM_194190-HP_0000006-GENCC_100001	HGNC:12766	NSD2	MONDO:0008684	Wolf-Hirschhorn syndrome	OMIM:194190	OMIM:194190	GENCC:100001	Definitive	HP:0000006	Autosomal dominant	GENCC:000105	Illumina	HGNC:12766	NSD2	OMIM:194190	NSD2-related Wolf-Hirschhorn syndrome	HP:0000006	Autosomal dominant inheritance	GENCC:000105	Illumina	GENCC:100001	Definitive	2020-04-16 00:00:00		NSD2 was first reported in relation to autosomal dominant NSD2-Wolf-Hirschhorn syndrome in 2017 (28600779: Monies et al. 2017). At least six unique de novo, loss-of -function variants have been reported in the literature. Evidence supporting this gene-disease relationship includes case-level data and experimental data. Variants in this gene have been reported in at least six probands from three p…	29892088, 29760529, 31171569, 9618163, 19483677	https://www.clinicalgenome.org/site/assets/files/3975/gene-disease_validity_standard_operating_procedures_version_7-1.pdf	100043	2020-10-15
GENCC_000105-HGNC_18873-MONDO_0014367-HP_0000006-GENCC_100001	HGNC:18873	IFIH1	MONDO:0014367	Aicardi-Goutieres syndrome 7	MONDO:0014367	Aicardi-Goutieres syndrome 7	GENCC:100001	Definitive	HP:0000006	Autosomal dominant	GENCC:000105	Illumina	HGNC:18873	IFIH1	MONDO:0014367	Aicardi-Goutieres syndrome	HP:0000006	Autosomal dominant inheritance	GENCC:000105	Illumina	GENCC:100001	Definitive	2020-03-04 00:00:00		The IFIH1 gene is located on chromosome 2 at 2q24.2 and encodes the interferon induced with helicase C domain 1 protein which is associated with innate immunity. This protein identifies and attaches to double stranded RNA from certain viruses, forming a filament which stimulates the induction of interferon and proinflammatory cytokines. The IFIH1 gene was first reported in relation to autosomal d…	24686847, 24995871, 30219631, 16625202	https://www.clinicalgenome.org/site/assets/files/3975/gene-disease_validity_standard_operating_procedures_version_7-1.pdf	100044	2020-10-15
GENCC_000105-HGNC_30778-OMIM_615074-HP_0000006-GENCC_100002	HGNC:30778	GATAD2B	MONDO:0014034	severe intellectual disability-poor language-strabismus-grimacing face-long fingers syndrome	OMIM:615074	OMIM:615074	GENCC:100002	Strong	HP:0000006	Autosomal dominant	GENCC:000105	Illumina	HGNC:30778	GATAD2B	OMIM:615074	GATAD2B-related intellectual disability	HP:0000006	Autosomal dominant inheritance	GENCC:000105	Illumina	GENCC:100002	Strong	2019-06-12 00:00:00		The GATAD2B gene is located on chromosome 1 at 1q21.3 and encodes the GATA zinc finger domain containing 2B protein, a transcriptional repressor. GATAD2B is a component of the methyl-CpG-binding protein-1 complex, which is involved in the deacetylation of methylated nucleosomes. GATAD2B was first reported in relation to autosomal dominant intellectual disability in 2013 (23033978: de Ligt et al. …	30346093, 23033978, 23644463, 28077840, 30482549	https://clinicalgenome.org/site/assets/files/2165/gene_curation_sop_version_6_aug_2018_final.pdf	100045	2020-10-15
GENCC_000105-HGNC_15766-MONDO_0014379-HP_0000006-GENCC_100001	HGNC:15766	ADNP	MONDO:0014379	ADNP-related multiple congenital anomalies - intellectual disability - autism spectrum disorder	MONDO:0014379	ADNP-related multiple congenital anomalies - intellectual disability - autism spectrum disorder	GENCC:100001	Definitive	HP:0000006	Autosomal dominant	GENCC:000105	Illumina	HGNC:15766	ADNP	MONDO:0014379	ADNP-related multiple congenital anomalies-intellectual disability-autism spectrum disorder	HP:0000006	Autosomal dominant inheritance	GENCC:000105	Illumina	GENCC:100001	Definitive	2020-02-27 00:00:00		The ADNP gene is located on chromosome 20 at 20q13.13 and encodes the activity dependent neuroprotector homeobox protein, which regulates gene expression via chromatin remodeling. ADNP was first reported in relation to autosomal dominant ADNP-related multiple congenital anomalies-intellectual disability-autism spectrum disorder in 2014 (24531329: Helsmoortel et al. 2014). Evidence supporting this…	24531329, 25057125, 31029150, 17878164, 17222401	https://www.clinicalgenome.org/site/assets/files/3975/gene-disease_validity_standard_operating_procedures_version_7-1.pdf	100046	2020-10-15
GENCC_000105-HGNC_26178-MONDO_0005045-HP_0000006-GENCC_100003	HGNC:26178	FHOD3	MONDO:0005045	Hypertrophic cardiomyopathy	MONDO:0005045	Hypertrophic cardiomyopathy	GENCC:100003	Moderate	HP:0000006	Autosomal dominant	GENCC:000105	Illumina	HGNC:26178	FHOD3	MONDO:0005045	hypertrophic cardiomyopathy	HP:0000006	Autosomal dominant inheritance	GENCC:000105	Illumina	GENCC:100003	Moderate	2020-01-23 00:00:00		The FHOD3 gene is located on chromosome 18 at 18q12.2 and encodes the formin homology 2 domain containing 3, which is associated with actin organization. The FHOD3 gene was first reported in relation to autosomal dominant hypertrophic cardiomyopathy in 2018 (30442288: Ochoa et al. 2018). Evidence supporting this gene-disease relationship includes case-level data and experimental data. Variants in…	30442288, 31742804, 26848968, 21149568, 19706596	https://www.clinicalgenome.org/site/assets/files/3975/gene-disease_validity_standard_operating_procedures_version_7-1.pdf	100047	2020-10-15
GENCC_000105-HGNC_11226-MONDO_0011445-HP_0000007-GENCC_100001	HGNC:11226	SPG11	MONDO:0011445	hereditary spastic paraplegia 11	MONDO:0011445	hereditary spastic paraplegia 11	GENCC:100001	Definitive	HP:0000007	Autosomal recessive	GENCC:000105	Illumina	HGNC:11226	SPG11	MONDO:0011445	hereditary spastic paraplegia, autosomal recessive	HP:0000007	Autosomal recessive inheritance	GENCC:000105	Illumina	GENCC:100001	Definitive	2020-02-25 00:00:00			18079167, 17322883, 28237315	https://www.clinicalgenome.org/site/assets/files/3975/gene-disease_validity_standard_operating_procedures_version_7-1.pdf	100048	2020-10-15
GENCC_000105-HGNC_17282-MONDO_0005258-HP_0000006-GENCC_100004	HGNC:17282	RIMS1	MONDO:0005258	autism spectrum disorder	MONDO:0005258	autism spectrum disorder	GENCC:100004	Limited	HP:0000006	Autosomal dominant	GENCC:000105	Illumina	HGNC:17282	RIMS1	MONDO:0005258	autism spectrum disorder	HP:0000006	Autosomal dominant inheritance	GENCC:000105	Illumina	GENCC:100004	Limited	2020-03-04 00:00:00		The RIMS1 gene is located on chromosome 6 at 6q13 and encodes regulating synaptic membrane exocytosis 1. This protein is a member of the RAS gene superfamily and acts to regulate synaptic vesicle exocytosis, including neurotransmitter release at the active zone. It is highly expressed in the brain, where it also regulates synaptic plasticity. RIMS1 was first reported in association with autism sp…	22542183, 25284784, 30564305, 29891949, 22031440, 15066271	https://www.clinicalgenome.org/site/assets/files/3975/gene-disease_validity_standard_operating_procedures_version_7-1.pdf	100050	2020-10-15
GENCC_000105-HGNC_11183-MONDO_0014936-HP_0000006-GENCC_100001	HGNC:11183	SON	MONDO:0014936	ZTTK syndrome	MONDO:0014936	ZTTK syndrome	GENCC:100001	Definitive	HP:0000006	Autosomal dominant	GENCC:000105	Illumina	HGNC:11183	SON	MONDO:0014936	ZTTK syndrome	HP:0000006	Autosomal dominant inheritance	GENCC:000105	Illumina	GENCC:100001	Definitive	2020-02-27 00:00:00			25590979, 27256762, 27545680, 27545676, 31056085, 31005274, 27545680	https://www.clinicalgenome.org/site/assets/files/3975/gene-disease_validity_standard_operating_procedures_version_7-1.pdf	100051	2020-10-15
GENCC_000105-HGNC_1321-MONDO_0032634-HP_0000007-GENCC_100003	HGNC:1321	TIMMDC1	MONDO:0032634	mitochondrial complex 1 deficiency, nuclear type 31	MONDO:0032634	mitochondrial complex 1 deficiency, nuclear type 31	GENCC:100003	Moderate	HP:0000007	Autosomal recessive	GENCC:000105	Illumina	HGNC:1321	TIMMDC1	MONDO:0032634	mitochondrial complex I deficiency, nuclear type	HP:0000007	Autosomal recessive inheritance	GENCC:000105	Illumina	GENCC:100003	Moderate	2020-02-24 00:00:00		The TIMMDC1 gene is located on chromosome 3 at 3q13.33 and encodes the translocase of inner mitochondrial membrane domain containing 1 protein. This protein functions as a membrane-embedded assembly factor for complex I of the mitochondrial respiratory chain. TIMMDC1 was first reported in relation to autosomal recessive mitochondrial complex I deficiency, nuclear type in 2017 (28604674: Kremer et…	28604674, 24344204, 25613900	https://www.clinicalgenome.org/site/assets/files/3975/gene-disease_validity_standard_operating_procedures_version_7-1.pdf	100052	2020-10-15
GENCC_000105-HGNC_22962-MONDO_0014773-HP_0000006-GENCC_100001	HGNC:22962	MED13L	MONDO:0014773	cardiac anomalies - developmental delay - facial dysmorphism syndrome	MONDO:0014773	cardiac anomalies - developmental delay - facial dysmorphism syndrome	GENCC:100001	Definitive	HP:0000006	Autosomal dominant	GENCC:000105	Illumina	HGNC:22962	MED13L	MONDO:0014773	MED13L-related neurodevelopmental disorder	HP:0000006	Autosomal dominant inheritance	GENCC:000105	Illumina	GENCC:100001	Definitive	2020-02-14 00:00:00		The MED13L gene is located on chromosome 12 at 12q24.21 and encodes the mediator complex subunit 13L protein. MED13L is part of the CDK8 module of the Mediator complex, which is required for gene transcription by RNA polymerase II (24550107: Yin & Wang (2014). The MED13L gene was first reported in relation to MED13L-related neurodevelopmental disorder in 2013 (23403903: Asadollahi et al. (2013). …	25712080, 29740699, 29959045, 24550107, 25137640	https://www.clinicalgenome.org/site/assets/files/3975/gene-disease_validity_standard_operating_procedures_version_7-1.pdf	100053	2020-10-15
GENCC_000105-HGNC_11506-MONDO_0010429-HP_0001417-GENCC_100004	HGNC:11506	SYP	MONDO:0010429	intellectual disability, X-linked 96	MONDO:0010429	intellectual disability, X-linked 96	GENCC:100004	Limited	HP:0001417	X-linked	GENCC:000105	Illumina	HGNC:11506	SYP	MONDO:0010429	intellectual disability, X linked	HP:0001417	X-linked inheritance	GENCC:000105	Illumina	GENCC:100004	Limited	2020-09-30 00:00:00		The SYP gene is located on chromosome X at Xp11.23 and encodes the synaptophysin protein, which is associated with regulation of synaptic vesicle endocytosis and is the most abundant synaptic vesicle protein by mass, accounting for about 10% of total vesicle protein. Variants in the SYP gene were first reported in relation to X-linked intellectual disability in 2007 (19377476: Tarpey et al. 2009)…	19377476, 23966691	https://www.clinicalgenome.org/site/assets/files/3975/gene-disease_validity_standard_operating_procedures_version_7-1.pdf	100054	2020-10-15
GENCC_000105-HGNC_877-MONDO_0009945-HP_0000007-GENCC_100001	HGNC:877	ALDH7A1	MONDO:0009945	pyridoxine-dependent epilepsy	MONDO:0009945	pyridoxine-dependent epilepsy	GENCC:100001	Definitive	HP:0000007	Autosomal recessive	GENCC:000105	Illumina	HGNC:877	ALDH7A1	MONDO:0009945	pyridoxine-dependent epilepsy	HP:0000007	Autosomal recessive inheritance	GENCC:000105	Illumina	GENCC:100001	Definitive	2019-02-13 00:00:00		The ALDH7A1 gene is located on chromosome 5 at 5q23.2 and encodes the aldehyde dehydrogenase 7 family member A1 protein. This enzyme plays a key role in lysine metabolism and may indirectly regulate inhibitory neurotransmission in the brain by affecting pyridoxal 5’-phosphate-dependent synthesis. The ALDH7A1 gene was first reported in relation to autosomal recessive pyridoxine-dependent epilepsy …	16491085, 17721876, 22784480, 29061647	https://clinicalgenome.org/site/assets/files/2165/gene_curation_sop_version_6_aug_2018_final.pdf	100055	2020-10-15
GENCC_000105-HGNC_12630-OMIM_616863-HP_0000006-GENCC_100002	HGNC:12630	USP7	MONDO:0014805	16p13.2 microdeletion syndrome	OMIM:616863	OMIM:616863	GENCC:100002	Strong	HP:0000006	Autosomal dominant	GENCC:000105	Illumina	HGNC:12630	USP7	OMIM:616863	USP7-related neurodevelopmental disorder	HP:0000006	Autosomal dominant inheritance	GENCC:000105	Illumina	GENCC:100002	Strong	2019-12-10 00:00:00		The USP7 gene is located on chromosome 16 at 16p13.2 and encodes the ubiquitin-specific protease 7, a deubiquitinating enzyme that is a component of the MAGEL2-USP7-TRIM27 (MUST) complex regulating WASH activity, endosomal actin assembly and protein recycling. USP7 also regulates MDM2-p53 pathway implicated in apoptosis and cell cycle. USP7 was first reported in relation to autosomal dominant USP…	26365382, 30679821, 23452853	https://www.clinicalgenome.org/site/assets/files/3975/gene-disease_validity_standard_operating_procedures_version_7-1.pdf	100056	2020-10-15
GENCC_000105-HGNC_24502-MONDO_0011435-HP_0000007-GENCC_100001	HGNC:24502	WDR62	MONDO:0011435	microcephaly 2, primary, autosomal recessive, with or without cortical malformations	MONDO:0011435	microcephaly 2, primary, autosomal recessive, with or without cortical malformations	GENCC:100001	Definitive	HP:0000007	Autosomal recessive	GENCC:000105	Illumina	HGNC:24502	WDR62	MONDO:0011435	autosomal recessive primary microcephaly	HP:0000007	Autosomal recessive inheritance	GENCC:000105	Illumina	GENCC:100001	Definitive	2018-05-22 00:00:00			20729831, 24875059, 27974163	https://clinicalgenome.org/site/assets/files/2169/gene_curation_sop_2016_version_5_11_6_17.pdf	100057	2020-10-15
GENCC_000105-HGNC_23595-OMIM_607317-HP_0000007-GENCC_100002	HGNC:23595	VPS13D	MONDO:0011811	autosomal recessive cerebellar ataxia-saccadic intrusion syndrome	OMIM:607317	OMIM:607317	GENCC:100002	Strong	HP:0000007	Autosomal recessive	GENCC:000105	Illumina	HGNC:23595	VPS13D	OMIM:607317	spinocerebellar ataxia, autosomal recessive	HP:0000007	Autosomal recessive inheritance	GENCC:000105	Illumina	GENCC:100002	Strong	2020-02-02 00:00:00			29518281, 29604224, 31876103, 29307555	https://www.clinicalgenome.org/site/assets/files/3975/gene-disease_validity_standard_operating_procedures_version_7-1.pdf	100058	2020-10-15
GENCC_000105-HGNC_13709-MONDO_0032730-HP_0000007-GENCC_100002	HGNC:13709	DEGS1	MONDO:0032730	leukodystrophy, hypomyelinating, 18	MONDO:0032730	leukodystrophy, hypomyelinating, 18	GENCC:100002	Strong	HP:0000007	Autosomal recessive	GENCC:000105	Illumina	HGNC:13709	DEGS1	MONDO:0032730	leukodystrophy, hypomyelinating	HP:0000007	Autosomal recessive inheritance	GENCC:000105	Illumina	GENCC:100002	Strong	2019-10-29 00:00:00			31186544, 30620337, 30620338, 31227640	https://www.clinicalgenome.org/site/assets/files/3975/gene-disease_validity_standard_operating_procedures_version_7-1.pdf	100059	2020-10-15
GENCC_000105-HGNC_11631-MONDO_0032745-HP_0000006-GENCC_100002	HGNC:11631	TCF20	MONDO:0032745	developmental delay with variable intellectual impairment and behavioral abnormalities	MONDO:0032745	developmental delay with variable intellectual impairment and behavioral abnormalities	GENCC:100002	Strong	HP:0000006	Autosomal dominant	GENCC:000105	Illumina	HGNC:11631	TCF20	MONDO:0032745	TCF20-associated neurodevelopmental disorders	HP:0000006	Autosomal dominant inheritance	GENCC:000105	Illumina	GENCC:100002	Strong	2020-07-28 00:00:00		The TCF20 gene is located on chromosome 22 at 22q13.2 and encodes the transcription factor 20 protein. TCF20 regulates gene transcription by acting as a coactivaor for a variety of other transcription factors. TCF20 was first associated with autosomal dominant neurodevelopmental disorders in 2014 (25228304: Babbs et al.2014 ). Evidence supporting this gene-disease relationship includes case-level…	25228304, 27436265, 30819258, 25613900	https://www.clinicalgenome.org/site/assets/files/3975/gene-disease_validity_standard_operating_procedures_version_7-1.pdf	100060	2020-10-15
GENCC_000105-HGNC_3098-OMIM_128100-HP_0000006-GENCC_100001	HGNC:3098	TOR1A	MONDO:0007492	early-onset generalized limb-onset dystonia	OMIM:128100	OMIM:128100	GENCC:100001	Definitive	HP:0000006	Autosomal dominant	GENCC:000105	Illumina	HGNC:3098	TOR1A	OMIM:128100	dystonia-1, torsion	HP:0000006	Autosomal dominant inheritance	GENCC:000105	Illumina	GENCC:100001	Definitive	2019-09-05 00:00:00			9618171, 11973627, 29801903, 30244176, 19955557, 18477710, 24931141, 29053766, 15548549, 17046090, 15269177	https://www.clinicalgenome.org/site/assets/files/3975/gene-disease_validity_standard_operating_procedures_version_7-1.pdf	100061	2020-10-15
GENCC_000105-HGNC_8621-MONDO_0032821-HP_0000007-GENCC_100003	HGNC:8621	PAX7	MONDO:0032821	myopathy, congenital, progressive, with scoliosis	MONDO:0032821	myopathy, congenital, progressive, with scoliosis	GENCC:100003	Moderate	HP:0000007	Autosomal recessive	GENCC:000105	Illumina	HGNC:8621	PAX7	MONDO:0032821	Myopathy, congenital, progressive, with scoliosis	HP:0000007	Autosomal recessive inheritance	GENCC:000105	Illumina	GENCC:100003	Moderate	2020-09-18 00:00:00			31092906, 11030621, 24065826, 11030621	https://www.clinicalgenome.org/site/assets/files/3975/gene-disease_validity_standard_operating_procedures_version_7-1.pdf	100062	2020-10-15
GENCC_000105-HGNC_6283-MONDO_0012856-HP_0000006-GENCC_100002	HGNC:6283	KCNK9	MONDO:0012856	Birk-Barel syndrome	MONDO:0012856	Birk-Barel syndrome	GENCC:100002	Strong	HP:0000006	Autosomal dominant	GENCC:000105	Illumina	HGNC:6283	KCNK9	MONDO:0012856	Birk-Barel syndrome	HP:0000006	Autosomal dominant inheritance	GENCC:000105	Illumina	GENCC:100002	Strong	2019-02-06 00:00:00			27151206, 30690205, 18678320, 15178438, 17704508, 24342771, 15781965, 17875609, 23236211	https://clinicalgenome.org/site/assets/files/2165/gene_curation_sop_version_6_aug_2018_final.pdf	100063	2020-10-15
GENCC_000105-HGNC_24682-MONDO_0012177-HP_0000007-GENCC_100001	HGNC:24682	FLVCR1	MONDO:0012177	posterior column ataxia-retinitis pigmentosa syndrome	MONDO:0012177	posterior column ataxia-retinitis pigmentosa syndrome	GENCC:100001	Definitive	HP:0000007	Autosomal recessive	GENCC:000105	Illumina	HGNC:24682	FLVCR1	MONDO:0012177	posterior column ataxia-retinitis pigmentosa syndrome	HP:0000007	Autosomal recessive inheritance	GENCC:000105	Illumina	GENCC:100001	Definitive	2020-01-14 00:00:00		The FLVCR1 gene is located on chromosome 1 at 1q32.3 and encodes the FLVCR heme transporter 1 protein, a member of the major facilitator superfamily of transporter proteins which is specifically involved in the transmembrane transport of cytoplasmic heme. The protein plays a critical role in erythropoiesis by protecting the developing erythroid cells from heme toxicity. FLVCR1 was first reported …	27923065, 30656474, 27353947, 21070897	https://www.clinicalgenome.org/site/assets/files/3975/gene-disease_validity_standard_operating_procedures_version_7-1.pdf	100064	2020-10-15
GENCC_000105-HGNC_11842-MONDO_0054837-HP_0000006-GENCC_100002	HGNC:11842	TLK2	MONDO:0054837	mental retardation, autosomal dominant 57	MONDO:0054837	mental retardation, autosomal dominant 57	GENCC:100002	Strong	HP:0000006	Autosomal dominant	GENCC:000105	Illumina	HGNC:11842	TLK2	MONDO:0054837	TLK2-related intellectual disability	HP:0000006	Autosomal dominant inheritance	GENCC:000105	Illumina	GENCC:100002	Strong	2020-01-21 00:00:00			27479843, 29861108, 26931568, 29955062, 28708136	https://www.clinicalgenome.org/site/assets/files/3975/gene-disease_validity_standard_operating_procedures_version_7-1.pdf	100065	2020-10-15
GENCC_000105-HGNC_13607-MONDO_0030057-HP_0000006-GENCC_100002	HGNC:13607	FBXW11	MONDO:0030057	neurodevelopmental, jaw, eye, and digital syndrome	MONDO:0030057	neurodevelopmental, jaw, eye, and digital syndrome	GENCC:100002	Strong	HP:0000006	Autosomal dominant	GENCC:000105	Illumina	HGNC:13607	FBXW11	MONDO:0030057	FBXW11-related neurodevelopmental, brain, jaw, eye and digital anomalies	HP:0000006	Autosomal dominant inheritance	GENCC:000105	Illumina	GENCC:100002	Strong	2020-01-24 00:00:00		The FBXW11 gene is located on chromosome 5 at 5q35.1 and encodes the F-box and WD repeat domain containing 11 protein. This F-box protein functions as part of a ubiquitin ligase complex and is involved in ubiquitin-mediated protein degradation. FBSW11 also participates in the Wnt/β-catenin and Hh signalling pathways, which play critical roles in early embryonic development and tissue patterning. …	31402090	https://www.clinicalgenome.org/site/assets/files/3975/gene-disease_validity_standard_operating_procedures_version_7-1.pdf	100066	2020-10-15
GENCC_000105-HGNC_10263-MONDO_0008377-HP_0000006-GENCC_100001	HGNC:10263	RP1	MONDO:0008377	retinitis pigmentosa 1	MONDO:0008377	retinitis pigmentosa 1	GENCC:100001	Definitive	HP:0000006	Autosomal dominant	GENCC:000105	Illumina	HGNC:10263	RP1	MONDO:0008377	retinitis pigmentosa, autosomal dominant	HP:0000006	Autosomal dominant inheritance	GENCC:000105	Illumina	GENCC:100001	Definitive	2019-03-29 00:00:00			12882812, 10391211, 25698705, 16597330, 29847639, 10484783, 14507858	https://clinicalgenome.org/site/assets/files/2165/gene_curation_sop_version_6_aug_2018_final.pdf	100067	2020-10-15
GENCC_000105-HGNC_9059-MONDO_0013845-HP_0000006-GENCC_100001	HGNC:9059	PLCB4	MONDO:0013845	auriculocondylar syndrome 2	MONDO:0013845	auriculocondylar syndrome 2	GENCC:100001	Definitive	HP:0000006	Autosomal dominant	GENCC:000105	Illumina	HGNC:9059	PLCB4	MONDO:0013845	auriculocondylar syndrome, autosomal dominant	HP:0000006	Autosomal dominant inheritance	GENCC:000105	Illumina	GENCC:100001	Definitive	2019-12-19 00:00:00		The PLCB4 gene is located on chromosome 20 at 20p12.3-p12.2 and encodes the phospholipase C beta 4 protein. PLCB4 is one of four PLC beta isoforms in humans and functions in the DAG-IP3 cellular signalling pathway. PLCB4 also plays a specific role in craniofacial development through its role in the endothelin signaling pathway and development of the first and second pharyngeal arches. PLCB4 was f…	22560091, 23315542, 24123988, 22560091	https://www.clinicalgenome.org/site/assets/files/3975/gene-disease_validity_standard_operating_procedures_version_7-1.pdf	100068	2020-10-15
GENCC_000105-HGNC_24283-MONDO_0030917-HP_0000006-GENCC_100002	HGNC:24283	KMT5B	MONDO:0030917	intellectual disability, autosomal dominant 51	MONDO:0030917	intellectual disability, autosomal dominant 51	GENCC:100002	Strong	HP:0000006	Autosomal dominant	GENCC:000105	Illumina	HGNC:24283	KMT5B	MONDO:0030917	KMT5B-related neurodevelopmental disorder	HP:0000006	Autosomal dominant inheritance	GENCC:000105	Illumina	GENCC:100002	Strong	2019-12-10 00:00:00		The KMT5B gene, which was previously known as SUV420H1, is located on chromosome 11 at 11q13.2 and encodes lysine methyltransferase 5B. Through its role as a histone methyltransferase, KMT5B 'writes' H4K20 methylation marks and regulates transcription. KMT5B was first reported in relation to an autosomal dominant neurodevelopmental disorder in 2017 (28191889: Stessman et al. 2017), although de no…	27479843, 28191889, 19344873	https://www.clinicalgenome.org/site/assets/files/3975/gene-disease_validity_standard_operating_procedures_version_7-1.pdf	100069	2020-10-15
GENCC_000105-HGNC_4572-MONDO_0030060-HP_0000006-GENCC_100002	HGNC:4572	GRIA2	MONDO:0030060	neurodevelopmental disorder with language impairment and behavioral abnormalities	MONDO:0030060	neurodevelopmental disorder with language impairment and behavioral abnormalities	GENCC:100002	Strong	HP:0000006	Autosomal dominant	GENCC:000105	Illumina	HGNC:4572	GRIA2	MONDO:0030060	GRIA2-related neurodevelopmental disorder with language impairment and behavioral abnormalities	HP:0000006	Autosomal dominant inheritance	GENCC:000105	Illumina	GENCC:100002	Strong	2019-12-12 00:00:00			31300657, 27080385, 8938126, 20439731	https://www.clinicalgenome.org/site/assets/files/3975/gene-disease_validity_standard_operating_procedures_version_7-1.pdf	100070	2020-10-15
GENCC_000105-HGNC_9364-MONDO_0008828-HP_0000007-GENCC_100001	HGNC:9364	PRG4	MONDO:0008828	camptodactyly-arthropathy-coxa vara-pericarditis syndrome	MONDO:0008828	camptodactyly-arthropathy-coxa vara-pericarditis syndrome	GENCC:100001	Definitive	HP:0000007	Autosomal recessive	GENCC:000105	Illumina	HGNC:9364	PRG4	MONDO:0008828	Camptodactyly-arthropathy-coxa vara-pericarditis syndrome	HP:0000007	Autosomal recessive inheritance	GENCC:000105	Illumina	GENCC:100001	Definitive	2019-12-05 00:00:00		The PRG4 gene is located on chromosome 1 at 1q31.1 and encodes the proteoglycan 4 protein, which is lubricating component of the synovial fluid and acts as a boundary lubricant at the cartilage surface. It also has a chondroprotective feature and acts by preventing protein deposition from the synovial fluid onto the cartilage surface. PRG4 was first reported in relation to autosomal recessive, ca…	10545950, 27224999, 29397575, 20191580, 15719068	https://www.clinicalgenome.org/site/assets/files/3975/gene-disease_validity_standard_operating_procedures_version_7-1.pdf	100071	2020-10-15
GENCC_000105-HGNC_9119-MONDO_0054785-HP_0000007-GENCC_100003	HGNC:9119	PMPCB	MONDO:0054785	multiple mitochondrial dysfunctions syndrome 6	MONDO:0054785	multiple mitochondrial dysfunctions syndrome 6	GENCC:100003	Moderate	HP:0000007	Autosomal recessive	GENCC:000105	Illumina	HGNC:9119	PMPCB	MONDO:0054785	PMPCB-related multiple mitochondrial dysfunctions syndrome	HP:0000007	Autosomal recessive inheritance	GENCC:000105	Illumina	GENCC:100003	Moderate	2019-12-10 00:00:00		The PMPCB gene is located on chromosome 7 at 7q22.1 and encodes the mitochondrial processing beta peptidase, which is the catalytic subunit of mitochondrial processing protease (MPP) and is required for proteolytic processing of mitochondrial proteins. The PMPCB gene was first reported in relation to autosomal recessive PMPCB-related multiple mitochondrial dysfunctions syndrome in 2018 (29576218:…	25970558, 29576218	https://www.clinicalgenome.org/site/assets/files/3975/gene-disease_validity_standard_operating_procedures_version_7-1.pdf	100072	2020-10-15
GENCC_000105-HGNC_13478-MONDO_0009485-HP_0000007-GENCC_100001	HGNC:13478	UBE3B	MONDO:0009485	oculocerebrofacial syndrome, Kaufman type	MONDO:0009485	oculocerebrofacial syndrome, Kaufman type	GENCC:100001	Definitive	HP:0000007	Autosomal recessive	GENCC:000105	Illumina	HGNC:13478	UBE3B	MONDO:0009485	Kaufman oculocerebrofacial syndrome	HP:0000007	Autosomal recessive inheritance	GENCC:000105	Illumina	GENCC:100001	Definitive	2019-12-12 00:00:00		The UBE3B gene is located on chromosome 12 at 12q24.11 and encodes ubiquitin protein ligase E3B. The UBE3B gene product plays a role in protein degradation by the ubiquitin proteasome system, which helps to regulate protein levels and remove damaged or abnormal proteins. UBE3A was first reported in relation to autosomal recessive Kaufman oculocerebrofacial syndrome in 2012 (23200864: Basel-Vanaga…	23200864, 23687348, 25691420	https://www.clinicalgenome.org/site/assets/files/3975/gene-disease_validity_standard_operating_procedures_version_7-1.pdf	100073	2020-10-15
GENCC_000105-HGNC_4010-MONDO_0004976-HP_0000006-GENCC_100001	HGNC:4010	FUS	MONDO:0004976	amyotrophic lateral sclerosis	MONDO:0004976	amyotrophic lateral sclerosis	GENCC:100001	Definitive	HP:0000006	Autosomal dominant	GENCC:000105	Illumina	HGNC:4010	FUS	MONDO:0004976	Amyotrophic lateral sclerosis, with or without frontotemporal dementia	HP:0000006	Autosomal dominant inheritance	GENCC:000105	Illumina	GENCC:100001	Definitive	2019-11-07 00:00:00		The FUS gene is located on chromosome 16 at 16p11.2 and encodes the FUS RNA binding protein which is predominantly located in the nucleus and involved in the regulation of many cellular processes, including RNA metabolism, regulation of translation, and stress response. The FUS gene was first reported in relation to autosomal dominant amyotrophic lateral sclerosis, with or without frontotemporal …	25457557, 24439481, 26362943, 19251628, 20668259, 20660363, 31626953, 26795035, 23867462 , 30344044	https://www.clinicalgenome.org/site/assets/files/3975/gene-disease_validity_standard_operating_procedures_version_7-1.pdf	100074	2020-10-15
GENCC_000105-HGNC_18541-MONDO_0032793-HP_0000006-GENCC_100002	HGNC:18541	KMT2E	MONDO:0032793	O'Donnell-Luria-Rodan syndrome	MONDO:0032793	O'Donnell-Luria-Rodan syndrome	GENCC:100002	Strong	HP:0000006	Autosomal dominant	GENCC:000105	Illumina	HGNC:18541	KMT2E	MONDO:0032793	KMT2E related neurodevelopmental disorders with or without epilepsy	HP:0000006	Autosomal dominant inheritance	GENCC:000105	Illumina	GENCC:100002	Strong	2019-10-24 00:00:00			3107989, 28188343, 29276005, 22031440	https://www.clinicalgenome.org/site/assets/files/3975/gene-disease_validity_standard_operating_procedures_version_7-1.pdf	100075	2020-10-15
GENCC_000105-HGNC_10582-MONDO_0014246-HP_0000006-GENCC_100008	HGNC:10582	SCN10A	MONDO:0014246	episodic pain syndrome, familial, 2	MONDO:0014246	episodic pain syndrome, familial, 2	GENCC:100008	No Known Disease Relationship	HP:0000006	Autosomal dominant	GENCC:000105	Illumina	HGNC:10582	SCN10A	MONDO:0014246	familial episodic pain syndrome	HP:0000006	Autosomal dominant inheritance	GENCC:000105	Illumina	GENCC:100008	No Known Disease Relationship	2019-10-17 00:00:00			23115331, 26711856, 27598514, 24006052, 10454712	https://www.clinicalgenome.org/site/assets/files/3975/gene-disease_validity_standard_operating_procedures_version_7-1.pdf	100076	2020-10-15
GENCC_000105-HGNC_7132-MONDO_0011518-HP_0000006-GENCC_100001	HGNC:7132	KMT2A	MONDO:0011518	Wiedemann-Steiner syndrome	MONDO:0011518	Wiedemann-Steiner syndrome	GENCC:100001	Definitive	HP:0000006	Autosomal dominant	GENCC:000105	Illumina	HGNC:7132	KMT2A	MONDO:0011518	Wiedemann-Steiner syndrome	HP:0000006	Autosomal dominant inheritance	GENCC:000105	Illumina	GENCC:100001	Definitive	2019-10-29 00:00:00			25810209, 22795537, 24818805, 19703992	https://www.clinicalgenome.org/site/assets/files/3975/gene-disease_validity_standard_operating_procedures_version_7-1.pdf	100077	2020-10-15
GENCC_000105-HGNC_13760-MONDO_0033374-HP_0000006-GENCC_100002	HGNC:13760	CYFIP2	MONDO:0033374	developmental and epileptic encephalopathy, 65	MONDO:0033374	developmental and epileptic encephalopathy, 65	GENCC:100002	Strong	HP:0000006	Autosomal dominant	GENCC:000105	Illumina	HGNC:13760	CYFIP2	MONDO:0033374	Epileptic encephalopathy, early infantile	HP:0000006	Autosomal dominant inheritance	GENCC:000105	Illumina	GENCC:100002	Strong	2019-10-17 00:00:00			29534297, 30664714, 11438699, 25432536	https://www.clinicalgenome.org/site/assets/files/3975/gene-disease_validity_standard_operating_procedures_version_7-1.pdf	100078	2020-10-15
GENCC_000105-HGNC_15791-MONDO_0032824-HP_0000006-GENCC_100004	HGNC:15791	PIGU	MONDO:0032824	glycosylphosphatidylinositol biosynthesis defect 21	MONDO:0032824	glycosylphosphatidylinositol biosynthesis defect 21	GENCC:100004	Limited	HP:0000006	Autosomal dominant	GENCC:000105	Illumina	HGNC:15791	PIGU	MONDO:0032824	PIGU-related glycosylphosphatidylinositol biosynthesis deficiency	HP:0000006	Autosomal dominant inheritance	GENCC:000105	Illumina	GENCC:100004	Limited	2019-10-07 00:00:00		The PIGU gene is located on chromosome 20 at 20q11.22 and encodes the phosphatidylinositol glycan anchor biosynthesis class U protein, a ubiquitously expressed protein which is a component of the glycosylphosphatidylinositol (GPI) transamidase complex. The glycosylphosphatidylinositol (GPI) anchor links many types of protein to the cell surface and the GPI transamidase complex couples the GPI anc…	31353022, 12802054, 30054924	https://www.clinicalgenome.org/site/assets/files/3975/gene-disease_validity_standard_operating_procedures_version_7-1.pdf	100079	2020-10-15
GENCC_000105-HGNC_14430-MONDO_0032716-HP_0000007-GENCC_100004	HGNC:14430	SLC13A3	MONDO:0032716	leukoencephalopathy, acute reversible, with increased urinary alpha-ketoglutarate	MONDO:0032716	leukoencephalopathy, acute reversible, with increased urinary alpha-ketoglutarate	GENCC:100004	Limited	HP:0000007	Autosomal recessive	GENCC:000105	Illumina	HGNC:14430	SLC13A3	MONDO:0032716	leukoencephalopathy, acute reversible, with increased urinary alpha-ketoglutarate	HP:0000007	Autosomal recessive inheritance	GENCC:000105	Illumina	GENCC:100004	Limited	2019-09-24 00:00:00		The SLC13A3 gene was first reported in relation to autosomal recessive leukoencephalopathy, acute reversible, with increased urinary alpha-ketoglutarate in 2019 (30635937: Dewulf et al. 2019). At least three unique variants have been reported in two unrelated individuals with the disease, including one missense variant found in a homozygous state, and another missense variant and a splice region …	30635937, 27053689	https://www.clinicalgenome.org/site/assets/files/3975/gene-disease_validity_standard_operating_procedures_version_7-1.pdf	100080	2020-10-15
GENCC_000105-HGNC_30228-MONDO_0044299-HP_0000007-GENCC_100003	HGNC:30228	PREPL	MONDO:0044299	myasthenic syndrome, congenital, 22	MONDO:0044299	myasthenic syndrome, congenital, 22	GENCC:100003	Moderate	HP:0000007	Autosomal recessive	GENCC:000105	Illumina	HGNC:30228	PREPL	MONDO:0044299	Myasthenic syndrome, congenital, autosomal recessive	HP:0000007	Autosomal recessive inheritance	GENCC:000105	Illumina	GENCC:100003	Moderate	2019-09-10 00:00:00		The PREPL gene is located on chromosome 2 at 2p21 and encodes the prolyl endopeptidase like protein, which encodes a putative serine peptidase from the prolyl oligopeptidase family. The protein is ubiquitously expressed with higher levels found in the brain, kidney, and muscle, however, the biological role of the PREPL is yet to be fully elucidated. PREPL was first reported in relation to autosom…	28726805, 29483676, 29913539, 24610330, 24586561	https://www.clinicalgenome.org/site/assets/files/3975/gene-disease_validity_standard_operating_procedures_version_7-1.pdf	100081	2020-10-15
GENCC_000105-HGNC_11022-OMIM_300896-HP_0001417-GENCC_100001	HGNC:11022	SLC35A2	MONDO:0010478	SLC35A2-CDG	OMIM:300896	OMIM:300896	GENCC:100001	Definitive	HP:0001417	X-linked	GENCC:000105	Illumina	HGNC:11022	SLC35A2	OMIM:300896	Congenital disorders of glycosylation, type Iim	HP:0001417	X-linked inheritance	GENCC:000105	Illumina	GENCC:100001	Definitive	2019-09-18 00:00:00		The SLC35A2 gene is located on chromosome X at Xp11.23 and encodes the solute carrier family 35 member A2 protein, which is associated with transporting nucleotide sugars, especially UDP-galactose, from the cytosol into Golgi vesicles. SLC35A2 was first reported in relation to X-linked dominant congenital disorders of glycosylation in 2013 (23561849: Ng et al. 2013). Evidence supporting this gene…	24115232, 31231989, 30817854, 11319223	https://www.clinicalgenome.org/site/assets/files/3975/gene-disease_validity_standard_operating_procedures_version_7-1.pdf	100082	2020-10-15
GENCC_000105-HGNC_26582-MONDO_0014777-HP_0000006-GENCC_100001	HGNC:26582	UNC80	MONDO:0014777	hypotonia, infantile, with psychomotor retardation and characteristic facies 2	MONDO:0014777	hypotonia, infantile, with psychomotor retardation and characteristic facies 2	GENCC:100001	Definitive	HP:0000006	Autosomal dominant	GENCC:000105	Illumina	HGNC:26582	UNC80	MONDO:0014777	UNC80-related hypotonia, infantile, with psychomotor retardation and characteristic facies	HP:0000006	Autosomal dominant inheritance	GENCC:000105	Illumina	GENCC:100001	Definitive	2019-09-10 00:00:00		The UNC80 gene is located on chromosome 2 at 2q34 and encodes unc-80 homolog, NALCN channel complex subunit, which is a component of a sodium channel complex that regulates channel activity. UNC80 was first reported in relation to autosomal recessive UNC80-related hypotonia, infantile, with psychomotor retardation and characteristic facies, in 2016 (26708753: Shamseldin et al., 2016; 26708751: St…	26708753, 26708751, 30167850, 30771478, 24223770, 18336069	https://www.clinicalgenome.org/site/assets/files/3975/gene-disease_validity_standard_operating_procedures_version_7-1.pdf	100083	2020-10-15
GENCC_000105-HGNC_3033-MONDO_0032781-HP_0000006-GENCC_100003	HGNC:3033	ATN1	MONDO:0032781	congenital hypotonia, epilepsy, developmental delay, and digital anomalies	MONDO:0032781	congenital hypotonia, epilepsy, developmental delay, and digital anomalies	GENCC:100003	Moderate	HP:0000006	Autosomal dominant	GENCC:000105	Illumina	HGNC:3033	ATN1	MONDO:0032781	Congenital hypotonia, epilepsy, developmental delay, and digital anomalies	HP:0000006	Autosomal dominant inheritance	GENCC:000105	Illumina	GENCC:100003	Moderate	2019-08-10 00:00:00		The ATN1 gene is located on chromosome 12 at 12p13.31 and encodes the atrophin1 protein, which is a transcriptional corepressor that regulates development of the brain and other organs. ATN1 was first reported in relation to autosomal dominant congenital hypotonia, epilepsy, developmental delay, and digit abnormalities (CHEDDA) in 2019 (30827498: Palmer et al. 2019). At least eight unique variant…	30827498, 25519973, 19043594	https://clinicalgenome.org/site/assets/files/2165/gene_curation_sop_version_6_aug_2018_final.pdf	100084	2020-10-15
GENCC_000105-HGNC_6884-OMIM_618443-HP_0000006-GENCC_100002	HGNC:6884	MAPK8IP3	MONDO:0032755	neurodevelopmental disorder with or without variable brain abnormalities; NEDBA	OMIM:618443	OMIM:618443	GENCC:100002	Strong	HP:0000006	Autosomal dominant	GENCC:000105	Illumina	HGNC:6884	MAPK8IP3	OMIM:618443	MAPK8IP3-related neurodevelopmental disorder with or without variable brain abnormalities	HP:0000006	Autosomal dominant inheritance	GENCC:000105	Illumina	GENCC:100002	Strong	2019-08-27 00:00:00		The MAPK8IP3 gene was first reported in relation to autosomal dominant MAPK8IP3-related neurodevelopmental disorder with or without variable brain abnormalities in 2019 (30612693: Platzer et al. 2019). At least six unique variants (including five missense variants and one stop-gained) have been reported in humans. Evidence supporting this gene-disease relationship includes case-level data and exp…	30612693, 30945334, 28784610	https://clinicalgenome.org/site/assets/files/2165/gene_curation_sop_version_6_aug_2018_final.pdf	100085	2020-10-15
GENCC_000105-HGNC_3133-MONDO_0026782-HP_0001417-GENCC_100001	HGNC:3133	EBP	MONDO:0026782	chondrodysplasia punctata 2, X-linked dominant	MONDO:0026782	chondrodysplasia punctata 2, X-linked dominant	GENCC:100001	Definitive	HP:0001417	X-linked	GENCC:000105	Illumina	HGNC:3133	EBP	MONDO:0026782	Chondrodysplasia punctata, X linked dominant	HP:0001417	X-linked inheritance	GENCC:000105	Illumina	GENCC:100001	Definitive	2019-10-04 00:00:00		The EBP gene is located on chromosome X at Xp11.23 and encodes 3-beta-hydroxysteroid-Delta(8),Delta(7)-isomerase protein, an integral membrane protein located in the endoplasmic reticulum that functions as a sterol isomerase, catalysing the conversion of Delta8-sterols to Delta7-isomers in the final steps of the production of cholesterol. The EBP gene was first reported in relation to X-linked do…	22121851, 25754886, 10391218, 11309666	https://clinicalgenome.org/site/assets/files/2165/gene_curation_sop_version_6_aug_2018_final.pdf	100086	2020-10-15
GENCC_000105-HGNC_2731-MONDO_0032579-HP_0000006-GENCC_100004	HGNC:2731	DDR2	MONDO:0032579	warburg-cinotti syndrome	MONDO:0032579	warburg-cinotti syndrome	GENCC:100004	Limited	HP:0000006	Autosomal dominant	GENCC:000105	Illumina	HGNC:2731	DDR2	MONDO:0032579	Warburg-Cinotti syndrome	HP:0000006	Autosomal dominant inheritance	GENCC:000105	Illumina	GENCC:100004	Limited	2019-08-21 00:00:00		The DDR2 gene is located on chromosome 1 at 1q23.3 and encodes the discoidin domain receptor tyrosine kinase 2 protein. The protein is a widely expressed transmembrane receptor which is activated by fibrillar collagen in the extracellular matrix and plays a role in cell differentiation, remodelling of the extracellular matrix and cell proliferation. DDR2 was first reported in relation to autosoma…	30449416, 9659899, 11375938,	https://clinicalgenome.org/site/assets/files/2165/gene_curation_sop_version_6_aug_2018_final.pdf	100087	2020-10-15
GENCC_000105-HGNC_11509-OMIM_618218-HP_0000006-GENCC_100003	HGNC:11509	SYT1	MONDO:0033864	infantile hypotonia-oculomotor anomalies-hyperkinetic movements-developmental delay syndrome	OMIM:618218	OMIM:618218	GENCC:100003	Moderate	HP:0000006	Autosomal dominant	GENCC:000105	Illumina	HGNC:11509	SYT1	OMIM:618218	SYT1-associated neurodevelopmental disorder	HP:0000006	Autosomal dominant inheritance	GENCC:000105	Illumina	GENCC:100003	Moderate	2019-01-18 00:00:00		The SYT1 gene was first reported in relation to autosomal dominant SYT1-associated neurodevelopmental disorder in 2018 (30107533: Baker et al. 2018). Evidence supporting this gene-disease relationship includes case-level data and experimental data. At least five unique missense variants have been reported in a total of 11 cases, all from a single study (30107533: Baker et al. 2018). All the repor…	30107533, 22031440	https://clinicalgenome.org/site/assets/files/2169/gene_curation_sop_2016_version_5_11_6_17.pdf	100088	2020-10-15
GENCC_000105-HGNC_103-OMIM_616418-HP_0000006-GENCC_100002	HGNC:103	CNNM2	MONDO:0020787	hypomagnesemia, seizures, and intellectual disability 1	OMIM:616418	OMIM:616418	GENCC:100002	Strong	HP:0000006	Autosomal dominant	GENCC:000105	Illumina	HGNC:103	CNNM2	OMIM:616418	CNNM2-related hypomagnesemia, seizures and intellectual disability, autosomal dominant	HP:0000006	Autosomal dominant inheritance	GENCC:000105	Illumina	GENCC:100002	Strong	2019-08-27 00:00:00		The CNNM2 gene is located on chromosome 10 at 10q24.32 and encodes the cyclin and CBS domain divalent metal cation transport mediator 2 protein. This protein shows high basolateral expression in the renal tubule segments most involved in magnesium resorption and is also expressed in the brain (21397062: Stuiver et al. 2011). Functional studies suggest it acts to regulate magnesium transport (2139…	24699222, 21397062	https://clinicalgenome.org/site/assets/files/2165/gene_curation_sop_version_6_aug_2018_final.pdf	100089	2020-10-15
GENCC_000105-HGNC_1956-OMIM_610353-HP_0000006-GENCC_100004	HGNC:1956	CHRNA2	MONDO:0012474	autosomal dominant nocturnal frontal lobe epilepsy 4	OMIM:610353	OMIM:610353	GENCC:100004	Limited	HP:0000006	Autosomal dominant	GENCC:000105	Illumina	HGNC:1956	CHRNA2	OMIM:610353	Epilepsy, nocturnal frontal lobe	HP:0000006	Autosomal dominant inheritance	GENCC:000105	Illumina	GENCC:100004	Limited	2019-06-03 00:00:00		The CHRNA2 gene is located on chromosome 8 at 8p21.2 and encodes the cholinergic receptor nicotinic alpha 2 subunit. CHRNA2 is expressed in the brain and is involved with the binding of acetylcholine and the opening of an ion-conducting channel across the plasma membrane (20016990: Steinlein and Bertrand 2010; 25717303: Becchetti et al. 2015). The CHRNA2 gene was first reported in association wit…	16826524, 25770198, 25847220, 30809122, 20016990, 16826524	https://clinicalgenome.org/site/assets/files/2165/gene_curation_sop_version_6_aug_2018_final.pdf	100090	2020-10-15
GENCC_000105-HGNC_21637-MONDO_0100147-HP_0000006-GENCC_100001	HGNC:21637	SATB2	MONDO:0100147	SATB2 associated disorder	MONDO:0100147	SATB2 associated disorder	GENCC:100001	Definitive	HP:0000006	Autosomal dominant	GENCC:000105	Illumina	HGNC:21637	SATB2	MONDO:0100147	SATB2 associated disorder	HP:0000006	Autosomal dominant inheritance	GENCC:000105	Illumina	GENCC:100001	Definitive	2019-08-14 00:00:00		The SATB2 gene is located on chromosome 2 at 2q33.1 and encodes the SATB homeobox 2 protein, a nuclear matrix DNA-binding protein that regulates nuclear gene expression through chromatin remodelling. SAT2B was first reported in relation to autosomal dominant SATB2 associated disorder in 2007 (17377962: Leoyklang et al. 2007). Evidence supporting this gene -disease relationship include case level …	17377962, 24301056, 28151491, 21089028, 30809123, 16960803	https://clinicalgenome.org/site/assets/files/2165/gene_curation_sop_version_6_aug_2018_final.pdf	100091	2020-10-15
GENCC_000105-HGNC_7979-MONDO_0008329-HP_0000006-GENCC_100001	HGNC:7979	NR3C2	MONDO:0008329	autosomal dominant pseudohypoaldosteronism type 1	MONDO:0008329	autosomal dominant pseudohypoaldosteronism type 1	GENCC:100001	Definitive	HP:0000006	Autosomal dominant	GENCC:000105	Illumina	HGNC:7979	NR3C2	MONDO:0008329	autosomal dominant pseudohypoaldosteronism type 1	HP:0000006	Autosomal dominant inheritance	GENCC:000105	Illumina	GENCC:100001	Definitive	2019-08-05 00:00:00		The NR3C2 gene is located on chromosome 4 at 4q31.23 and encodes nuclear receptor subfamily 3 group C member 2. As a ligand-dependent transcription factor, this protein acts as a receptor for mineralocorticoids such as aldosterone and glucocorticoids and regulates ion and water transport by transactivating target genes with mineralocorticoid response elements. The NR3C2 gene was first reported in…	9662404, 11344206, 16972228, 28804203, 9689096	https://www.clinicalgenome.org/site/assets/files/3975/gene-disease_validity_standard_operating_procedures_version_7-1.pdf	100092	2020-10-15
GENCC_000105-HGNC_13394-OMIM_600995-HP_0000007-GENCC_100001	HGNC:13394	NPHS2	MONDO:0010974	nephrotic syndrome, type 2	OMIM:600995	OMIM:600995	GENCC:100001	Definitive	HP:0000007	Autosomal recessive	GENCC:000105	Illumina	HGNC:13394	NPHS2	OMIM:600995	Nephrotic syndrome	HP:0000007	Autosomal recessive inheritance	GENCC:000105	Illumina	GENCC:100001	Definitive	2019-07-30 00:00:00		The NPHS2 gene is located on chromosome 1 at 1q25.2 and encodes NPHS2 stomatin family member, podocin. Podocin is expressed in the kidney, specifically in podocytes of glomeruli where it is localised at the slit diaphragm. Podocin interacts with nephrin and mediates glomerular permeability and filtration and plays a role in podocyte cell signaling. NPHS2 was first reported in relation to autosoma…	10742096, 23242530, 17371932, 14570703, 29049388	https://clinicalgenome.org/site/assets/files/2165/gene_curation_sop_version_6_aug_2018_final.pdf	100093	2020-10-15
GENCC_000105-HGNC_11362-OMIM_614162-HP_0000006-GENCC_100001	HGNC:11362	STAT1	MONDO:0013599	autoimmune enteropathy and endocrinopathy - susceptibility to chronic infections syndrome	OMIM:614162	OMIM:614162	GENCC:100001	Definitive	HP:0000006	Autosomal dominant	GENCC:000105	Illumina	HGNC:11362	STAT1	OMIM:614162	chronic mucocutaneous candidiasis, autosomal dominant	HP:0000006	Autosomal dominant inheritance	GENCC:000105	Illumina	GENCC:100001	Definitive	2019-04-08 00:00:00			22730530, 21714643, , 23709754, 21727188	https://clinicalgenome.org/site/assets/files/2165/gene_curation_sop_version_6_aug_2018_final.pdf	100094	2020-10-15
GENCC_000105-HGNC_799-MONDO_0020788-HP_0000006-GENCC_100004	HGNC:799	ATP1A1	MONDO:0020788	hypomagnesemia, seizures, and intellectual disability 2	MONDO:0020788	hypomagnesemia, seizures, and intellectual disability 2	GENCC:100004	Limited	HP:0000006	Autosomal dominant	GENCC:000105	Illumina	HGNC:799	ATP1A1	MONDO:0020788	ATP1A1-related hypomagnesemia, seizures, and intellectual disability	HP:0000006	Autosomal dominant inheritance	GENCC:000105	Illumina	GENCC:100004	Limited	2019-07-31 00:00:00		The ATP1A1 gene was first reported in relation to autosomal dominant ATP1A1-related hypomagnesemia, seizures, and intellectual disability in 2018 (30388404: Schlingmann et al. 2018). De novo missense variants in the ATP1A1 gene were observed in three individuals with a syndromic form of intellectual disability (30388404: Schlingmann et al. 2018). Specifically, these individuals showed an early on…	30388404, 27148079	https://clinicalgenome.org/site/assets/files/2165/gene_curation_sop_version_6_aug_2018_final.pdf	100095	2020-10-15
GENCC_000105-HGNC_60-OMIM_608569-HP_0000006-GENCC_100004	HGNC:60	ABCC9	MONDO:0012062	dilated cardiomyopathy 1O	OMIM:608569	OMIM:608569	GENCC:100004	Limited	HP:0000006	Autosomal dominant	GENCC:000105	Illumina	HGNC:60	ABCC9	OMIM:608569	Dilated cardiomyopathy	HP:0000006	Autosomal dominant inheritance	GENCC:000105	Illumina	GENCC:100004	Limited	2019-04-09 00:00:00		The ABCC9 gene is located on chromosome 12 at 12p12.1 and encodes the ATP binding cassette subfamily C member 9 protein, which is a subunit of ATP-sensitive potassium channels along with KCNJ11 in cardiac and smooth muscle. The ABCC9 gene was first reported in relation to dilated cardiomyopathy in 2004 (15034580: Bienengraeber et al. 2004). Evidence supporting this gene-disease relationship inclu…	15034580, 24503780, 24648545	https://clinicalgenome.org/site/assets/files/2165/gene_curation_sop_version_6_aug_2018_final.pdf	100096	2020-10-15
GENCC_000105-HGNC_2745-MONDO_0020119-HP_0001417-GENCC_100001	HGNC:2745	DDX3X	MONDO:0020119	X-linked syndromic intellectual disability	MONDO:0020119	X-linked syndromic intellectual disability	GENCC:100001	Definitive	HP:0001417	X-linked	GENCC:000105	Illumina	HGNC:2745	DDX3X	MONDO:0020119	DDX3X-related X-linked syndromic intellectual disability	HP:0001417	X-linked inheritance	GENCC:000105	Illumina	GENCC:100001	Definitive	2019-07-26 00:00:00		The DDX3X gene is located on chromosome X at Xp11.4 and encodes the DEAD-box helicase 3 X-linked protein. This protein is a member of the DEAD-box ATP-dependent RNA helicases. As a regulator of Wnt-β-catenin signaling, DDX3X plays an important role in embryonic development. DDX3X is also thought to play roles in transcription, translation, and cellular signaling. DDX3X was first reported in relat…	26235985, 30174453, 23413191, 27179789, 28554332, 27159028	https://clinicalgenome.org/site/assets/files/2165/gene_curation_sop_version_6_aug_2018_final.pdf	100097	2020-10-15
GENCC_000105-HGNC_7648-MONDO_0000508-HP_0000006-GENCC_100002	HGNC:7648	NBEA	MONDO:0000508	Syndromic intellectual disability	MONDO:0000508	Syndromic intellectual disability	GENCC:100002	Strong	HP:0000006	Autosomal dominant	GENCC:000105	Illumina	HGNC:7648	NBEA	MONDO:0000508	NBEA-related intellectual disability	HP:0000006	Autosomal dominant inheritance	GENCC:000105	Illumina	GENCC:100002	Strong	2019-01-18 00:00:00		The NBEA gene is located on chromosome 13 at 13q13.3 and encodes the neurobeachin protein. Neurobeachin is an A-kinase anchor protein and thus functions in the anchoring or targeting of protein kinase A. It is highly expressed in the brain, and studies have suggested it may play a role in membrane trafficking in neurons. NBEA was first reported in relation to autosomal dominant NBEA-related intel…	30269351, 11102458, 23277425	https://clinicalgenome.org/site/assets/files/2169/gene_curation_sop_2016_version_5_11_6_17.pdf	100098	2020-10-15
GENCC_000105-HGNC_13887-MONDO_0008863-HP_0000007-GENCC_100001	HGNC:13887	ABCG8	MONDO:0008863	sitosterolemia	MONDO:0008863	sitosterolemia	GENCC:100001	Definitive	HP:0000007	Autosomal recessive	GENCC:000105	Illumina	HGNC:13887	ABCG8	MONDO:0008863	Sitosterolemia	HP:0000007	Autosomal recessive inheritance	GENCC:000105	Illumina	GENCC:100001	Definitive	2019-04-12 00:00:00		The ABCG8 gene is located on chromosome 2 at 2p21 and encodes the ATP binding cassette subfamily G member 8 protein. This protein, which is also referred to as sterolin-2, forms a heterodimer transporter with sterolin-1, which is encoded by the ABCG5 gene. The heterodimeric transporter functions in the elimination of plant sterols, particularly sterol excretion by the liver into bile. ABCG8 was f…	11099417, 11452359, 16029460, 15054092, 11901146, 15040800, 12208867	https://clinicalgenome.org/site/assets/files/2165/gene_curation_sop_version_6_aug_2018_final.pdf	100099	2020-10-15
GENCC_000105-HGNC_3258-MONDO_0011380-HP_0000007-GENCC_100001	HGNC:3258	EIF2B2	MONDO:0011380	leukoencephalopathy with vanishing white matter	MONDO:0011380	leukoencephalopathy with vanishing white matter	GENCC:100001	Definitive	HP:0000007	Autosomal recessive	GENCC:000105	Illumina	HGNC:3258	EIF2B2	MONDO:0011380	leukoencephalopathy with vanishing white matter	HP:0000007	Autosomal recessive inheritance	GENCC:000105	Illumina	GENCC:100001	Definitive	2019-06-17 00:00:00		The EIF2B2 gene is located on chromosome 14 at 14q24.3 and encodes eukaryotic translation initiation factor 2B subunit beta. EIF2B2 forms a protein complex with four other EIF2B subunits and plays an important role in the initiation of mRNA translation by activating protein synthesis initiation factor 2 through its guanine nucleotide exchange factor activity. EIF2B2 was first reported in relation…	11704758, 15136673, 20301435, 14993275, 14566705, 15054402, 21484434, 30720246, 20826436	https://clinicalgenome.org/site/assets/files/2165/gene_curation_sop_version_6_aug_2018_final.pdf	100100	2020-10-15
GENCC_000105-HGNC_4921-MONDO_0014858-HP_0000006-GENCC_100002	HGNC:4921	HIVEP2	MONDO:0014858	intellectual disability, autosomal dominant 43	MONDO:0014858	intellectual disability, autosomal dominant 43	GENCC:100002	Strong	HP:0000006	Autosomal dominant	GENCC:000105	Illumina	HGNC:4921	HIVEP2	MONDO:0014858	HIVEP2-related intellectual disability, autosomal dominant	HP:0000006	Autosomal dominant inheritance	GENCC:000105	Illumina	GENCC:100002	Strong	2019-02-12 00:00:00		The HIVEP2 gene was first reported in relation to autosomal dominant HIVEP2-related intellectual disability in 2012 (23020937: Rauch et al. 2012). At least six unique variants have been reported in three papers, all of which are de novo, loss of function variants (four null, and two frameshift variants) (23020937: Rauch et al. 2012; 26153216: Srivastava et al. 2016; 27003583: Steinfeld et al. 201…	23020937, 26153216, 27003583, 16836985, 23389689, 10207097	https://clinicalgenome.org/site/assets/files/2169/gene_curation_sop_2016_version_5_11_6_17.pdf	100101	2020-10-15
GENCC_000105-HGNC_9251-MONDO_0009737-HP_0000007-GENCC_100001	HGNC:9251	CTSA	MONDO:0009737	galactosialidosis	MONDO:0009737	galactosialidosis	GENCC:100001	Definitive	HP:0000007	Autosomal recessive	GENCC:000105	Illumina	HGNC:9251	CTSA	MONDO:0009737	Galactosialidosis	HP:0000007	Autosomal recessive inheritance	GENCC:000105	Illumina	GENCC:100001	Definitive	2019-04-10 00:00:00		The CTSA gene is located on chromosome 20 at 20q13.12 and encodes the protein cathepsin A, which is also called lysosomal protective protein/cathepsin A, or PPCA. This protein is active in lysosomes and plays a critical role in supporting the stability andactivity of beta-galactosidase and neuraminidase. Cathepsin A can also act as a protease. CTSA was first reported in relation to autosomal rece…	8514852, 24769197, 29876240, 28555253, 28603679, 7590240	https://clinicalgenome.org/site/assets/files/2165/gene_curation_sop_version_6_aug_2018_final.pdf	100102	2020-10-15
GENCC_000105-HGNC_30765-MONDO_0014876-HP_0000007-GENCC_100004	HGNC:30765	TNIK	MONDO:0014876	intellectual disability, autosomal recessive 54	MONDO:0014876	intellectual disability, autosomal recessive 54	GENCC:100004	Limited	HP:0000007	Autosomal recessive	GENCC:000105	Illumina	HGNC:30765	TNIK	MONDO:0014876	TNIK-related intellectual disability	HP:0000007	Autosomal recessive inheritance	GENCC:000105	Illumina	GENCC:100004	Limited	2019-04-12 00:00:00			27106596, 23035106	https://clinicalgenome.org/site/assets/files/2165/gene_curation_sop_version_6_aug_2018_final.pdf	100103	2020-10-15
GENCC_000105-HGNC_23215-MONDO_0013882-HP_0000007-GENCC_100002	HGNC:23215	PIGO	MONDO:0013882	hyperphosphatasia with intellectual disability syndrome 2	MONDO:0013882	hyperphosphatasia with intellectual disability syndrome 2	GENCC:100002	Strong	HP:0000007	Autosomal recessive	GENCC:000105	Illumina	HGNC:23215	PIGO	MONDO:0013882	hyperphosphatasia with intellectual disability syndrome	HP:0000007	Autosomal recessive inheritance	GENCC:000105	Illumina	GENCC:100002	Strong	2019-02-25 00:00:00			22683086, 24049131, 24417746, 28900819, 27177984, 2833824, 29310717	https://clinicalgenome.org/site/assets/files/2169/gene_curation_sop_2016_version_5_11_6_17.pdf	100104	2020-10-15
GENCC_000105-HGNC_33778-MONDO_0009700-HP_0000007-GENCC_100002	HGNC:33778	MYMK	MONDO:0009700	Carey-Fineman-Ziter syndrome	MONDO:0009700	Carey-Fineman-Ziter syndrome	GENCC:100002	Strong	HP:0000007	Autosomal recessive	GENCC:000105	Illumina	HGNC:33778	MYMK	MONDO:0009700	Carey-Fineman-Ziter Syndrome	HP:0000007	Autosomal recessive inheritance	GENCC:000105	Illumina	GENCC:100002	Strong	2019-06-04 00:00:00		The MYMK gene, previously referred to as TMEM8C, is located on chromosome 9 at 9q34.2 and encodes the transmembrane Myomaker protein, which is required for myoblast fusion and the formation of multinucleated myofibers during skeletal muscle development and regeneration. The MYMK gene was first reported in relation to autosomal recessive Carey-Fineman-Ziter syndrome in 2017 (28681861: Di Gioia et …	23868259, 28681861, 29560417, 30065953	https://clinicalgenome.org/site/assets/files/2165/gene_curation_sop_version_6_aug_2018_final.pdf	100105	2020-10-15
GENCC_000105-HGNC_11110-OMIM_614607-HP_0000006-GENCC_100002	HGNC:11110	ARID1A	MONDO:0013819	intellectual disability, autosomal dominant 14	OMIM:614607	OMIM:614607	GENCC:100002	Strong	HP:0000006	Autosomal dominant	GENCC:000105	Illumina	HGNC:11110	ARID1A	OMIM:614607	Coffin-Siris syndrome	HP:0000006	Autosomal dominant inheritance	GENCC:000105	Illumina	GENCC:100002	Strong	2019-06-21 00:00:00		The ARID1A gene is located on chromosome 1 at 1p36.11 and encodes the AT-rich interaction domain 1A. This protein is a component of the SWI/SNF complex and plays an important role in chromatin remodeling and DNA transcription, replication, and repair. It also functions in regulating neural stem cell fate and brain development. The ARID1A gene was first reported in relation to autosomal dominant C…	23929686, 22426308, 23906836, 30123105, 20522713, 26806701, 26716708	https://clinicalgenome.org/site/assets/files/2165/gene_curation_sop_version_6_aug_2018_final.pdf	100106	2020-10-15
GENCC_000105-HGNC_3596-MONDO_0033480-HP_0000006-GENCC_100004	HGNC:3596	FAT2	MONDO:0033480	spinocerebellar ataxia 45	MONDO:0033480	spinocerebellar ataxia 45	GENCC:100004	Limited	HP:0000006	Autosomal dominant	GENCC:000105	Illumina	HGNC:3596	FAT2	MONDO:0033480	spinocerebellar ataxia, autosomal dominant	HP:0000006	Autosomal dominant inheritance	GENCC:000105	Illumina	GENCC:100004	Limited	2019-01-29 00:00:00		The FAT2 gene is located on chromosome 5 at 5q33.1 and encodes the FAT atypical cadherin 2 protein, which helps regulate cell migration and is thought to be involved in cerebellar development by organizing the parallel fibers of granule cells. The FAT2 gene was first reported in relation to autosomal dominant spinocerebellar ataxia in 2017 (29053796: Nibbeling et al. 2017). Evidence supporting th…	29053796, 12213440	https://clinicalgenome.org/site/assets/files/2169/gene_curation_sop_2016_version_5_11_6_17.pdf	100107	2020-10-15
GENCC_000105-HGNC_12784-MONDO_0024455-HP_0000006-GENCC_100003	HGNC:12784	WNT5A	MONDO:0024455	autosomal dominant Robinow syndrome 1	MONDO:0024455	autosomal dominant Robinow syndrome 1	GENCC:100003	Moderate	HP:0000006	Autosomal dominant	GENCC:000105	Illumina	HGNC:12784	WNT5A	MONDO:0024455	Robinow syndrome, autosomal dominant	HP:0000006	Autosomal dominant inheritance	GENCC:000105	Illumina	GENCC:100003	Moderate	2019-03-07 00:00:00		The WNT5A gene is located on chromosome 3 at 3p14.3 and encodes Wnt family member 5A, which is a ligand for members of the frizzled family of seven transmembrane receptors and is involved in both the canonical and noncanonical signaling pathways, depending upon the receptor context. WNT proteins play an essential role during development, controlling processes such as embryonic patterning, cell gr…	24716670, 27092434, 19918918, 12839624, 16602827, 10021340, 29276006	https://clinicalgenome.org/site/assets/files/2165/gene_curation_sop_version_6_aug_2018_final.pdf	100108	2020-10-15
GENCC_000105-HGNC_8918-MONDO_0010619-HP_0001417-GENCC_100001	HGNC:8918	PHEX	MONDO:0010619	X-linked dominant hypophosphatemic rickets	MONDO:0010619	X-linked dominant hypophosphatemic rickets	GENCC:100001	Definitive	HP:0001417	X-linked	GENCC:000105	Illumina	HGNC:8918	PHEX	MONDO:0010619	hypophosphatemic rickets, X-linked	HP:0001417	X-linked inheritance	GENCC:000105	Illumina	GENCC:100001	Definitive	2019-04-05 00:00:00		The PHEX gene is located on chromosome X at Xp22.11 and encodes the phosphate regulating endopeptidase homolog X-linked protein, which is predominantly expressed in osteoblasts. PHEX degrades small integrin-binding ligand, N-linked glycoproteins (SIBLING proteins) such as osteopontin and suppresses levels of phosphatonin and fibroblast growth factor 23 (FGF23). The PHEX gene was first reported in…	24102521, 29505567, 11502829, 1502829, 21902834, 22573557, 188049, 30808384	https://clinicalgenome.org/site/assets/files/2165/gene_curation_sop_version_6_aug_2018_final.pdf	100109	2020-10-15
GENCC_000105-HGNC_16412-OMIM_616050-HP_0000006-GENCC_100001	HGNC:16412	NLRC4	MONDO:0014472	periodic fever-infantile enterocolitis-autoinflammatory syndrome	OMIM:616050	OMIM:616050	GENCC:100001	Definitive	HP:0000006	Autosomal dominant	GENCC:000105	Illumina	HGNC:16412	NLRC4	OMIM:616050	NLRC4-related autoinflammatory syndrome	HP:0000006	Autosomal dominant inheritance	GENCC:000105	Illumina	GENCC:100001	Definitive	2019-04-17 00:00:00		The NLRC4 gene is located on chromosome 2 at 2p22.3 and encodes the NLR family CARD domain containing 4 protein. As a key component of the NLRC4 inflammasome, this protein plays an important role in innate immune responses. NLRC4 oligomerization triggers inflammasome assembly and activation, which leads to the activation of caspase-1, production of cytokines such as IL-1β and IL18, and inflammato…	25217960, 25217959, 29778503, 27203668, 29247997, 25385754	https://clinicalgenome.org/site/assets/files/2165/gene_curation_sop_version_6_aug_2018_final.pdf	100110	2020-10-15
GENCC_000105-HGNC_3754-MONDO_0010233-HP_0001417-GENCC_100001	HGNC:3754	FLNA	MONDO:0010233	heterotopia, periventricular, X-linked dominant	MONDO:0010233	heterotopia, periventricular, X-linked dominant	GENCC:100001	Definitive	HP:0001417	X-linked	GENCC:000105	Illumina	HGNC:3754	FLNA	MONDO:0010233	periventricular nodular heterotopia	HP:0001417	X-linked inheritance	GENCC:000105	Illumina	GENCC:100001	Definitive	2019-05-01 00:00:00		The FLNA gene is located on the X chromosome at Xq28 and encodes the widely expressed actin-binding protein filamin A. This protein interacts with a large number of binding partners that include membrane proteins like receptors and channels as well as intracellular signaling molecules. Through these interactions, filamin A participates in a diverse array of cellular functions, including a key rol…	26471271, 9883725, 19289478, 21169733, 17172441	https://clinicalgenome.org/site/assets/files/2165/gene_curation_sop_version_6_aug_2018_final.pdf	100111	2020-10-15
GENCC_000105-HGNC_393-MONDO_0014407-HP_0000006-GENCC_100002	HGNC:393	AKT3	MONDO:0014407	megalencephaly-polymicrogyria-polydactyly-hydrocephalus syndrome 2	MONDO:0014407	megalencephaly-polymicrogyria-polydactyly-hydrocephalus syndrome 2	GENCC:100002	Strong	HP:0000006	Autosomal dominant	GENCC:000105	Illumina	HGNC:393	AKT3	MONDO:0014407	Megalencephaly-polymicrogyria-polydactyly-hydrocephalus syndrome	HP:0000006	Autosomal dominant inheritance	GENCC:000105	Illumina	GENCC:100002	Strong	2019-02-11 00:00:00		The AKT3 gene is located on chromosome 1 at 1q43-q44 and encodes the AKT serine/threonine kinase 3 protein, which is associated with regulation of metabolism, proliferation, cell survival, growth and angiogenesis. It also critical for brain development. The AKT3 gene was first reported in relation to autosomal dominant megalencephaly-polymicrogyria-polydactyly-hydrocephalus syndrome in 2012 (2272…	22729224, 23745724, 25523067, 28190287, 15713641	https://clinicalgenome.org/site/assets/files/2169/gene_curation_sop_2016_version_5_11_6_17.pdf	100112	2020-10-15
GENCC_000105-HGNC_15925-MONDO_0019557-HP_0000006-GENCC_100005	HGNC:15925	SAMHD1	MONDO:0019557	chilblain lupus	MONDO:0019557	chilblain lupus	GENCC:100005	Disputed Evidence	HP:0000006	Autosomal dominant	GENCC:000105	Illumina	HGNC:15925	SAMHD1	MONDO:0019557	Chilblain lupus	HP:0000006	Autosomal dominant inheritance	GENCC:000105	Illumina	GENCC:100005	Disputed Evidence	2019-02-25 00:00:00		The SAMHD1 gene is located on chromosome 20 at 20q11.23 and encodes the SAM and HD domain containing deoxynucleoside triphosphate triphosphohydrolase 1 protein. Through its role in the replication stress response, this protein prevents the induction of interferons and inflammation by limiting the release of single-stranded DNA from stalled replication forks. In addition, its dNTPase activity func…	21204240, 19525956, 29670289	https://clinicalgenome.org/site/assets/files/2169/gene_curation_sop_2016_version_5_11_6_17.pdf	100113	2020-10-15
GENCC_000105-HGNC_19940-MONDO_0020642-HP_0000007-GENCC_100008	HGNC:19940	AQP11	MONDO:0020642	polycystic kidney disease	MONDO:0020642	polycystic kidney disease	GENCC:100008	No Known Disease Relationship	HP:0000007	Autosomal recessive	GENCC:000105	Illumina	HGNC:19940	AQP11	MONDO:0020642	polycystic kidney disease	HP:0000007	Autosomal recessive inheritance	GENCC:000105	Illumina	GENCC:100008	No Known Disease Relationship	2019-04-09 00:00:00		The AQP11 gene is located on chromosome 11 at 11q14 and encodes aquaporin 11, an atypical member of the aquaporin family of membrane water channels. Variants in this gene have not been linked to human disease, so this association is based on experimental evidence only. AQP11 is strongly expressed in the proximal tubules of the kidney and localizes to the cytoplasm, particularly the endoplasmic re…	16107722 , 24854278, 24854278 , 18701606	https://clinicalgenome.org/site/assets/files/2165/gene_curation_sop_version_6_aug_2018_final.pdf	100114	2020-10-15
GENCC_000105-HGNC_10669-MONDO_0011921-HP_0000006-GENCC_100004	HGNC:10669	TSHZ1	MONDO:0011921	aural atresia, congenital	MONDO:0011921	aural atresia, congenital	GENCC:100004	Limited	HP:0000006	Autosomal dominant	GENCC:000105	Illumina	HGNC:10669	TSHZ1	MONDO:0011921	Congenital aural atresia	HP:0000006	Autosomal dominant inheritance	GENCC:000105	Illumina	GENCC:100004	Limited	2020-07-19 00:00:00		The TSHZ1 gene is located on chromosome 18 at 18q22.3 and encodes the teashirt zinc finger homeobox 1 protein. TSHZ1 is a putative zinc finger transcription factor that is expressed throughout the embryo during development (15834955: Caubit et al. 2005; 17586487: Core et al. 2007). TSHZ1 was first reported in relation to autosomal dominant congenital aural atresia in 2011 (22152683: Feenstra et a…	22152683, 17586487, 15834955, 24487590	https://clinicalgenome.org/site/assets/files/2165/gene_curation_sop_version_6_aug_2018_final.pdf	100115	2020-10-15
GENCC_000105-HGNC_11219-MONDO_0014672-HP_0000007-GENCC_100004	HGNC:11219	SPARC	MONDO:0014672	osteogenesis imperfecta type 17	MONDO:0014672	osteogenesis imperfecta type 17	GENCC:100004	Limited	HP:0000007	Autosomal recessive	GENCC:000105	Illumina	HGNC:11219	SPARC	MONDO:0014672	osteogenesis imperfecta	HP:0000007	Autosomal recessive inheritance	GENCC:000105	Illumina	GENCC:100004	Limited	2019-01-29 00:00:00		The SPARC gene is located on chromosome 5 at 5q33.1 and encodes the secreted protein acidic and cysteine rich, or osteonectin protein. SPARC was first reported in relation to autosomal recessive osteogenesis imperfecta in 2015 (26027498: Mendoza-Londono et al. 2015). Evidence supporting this gene-disease relationship includes limited case-level data and experimental data. Two unique homozygous mi…	26027498, 745554, 26851678, 10749571	https://clinicalgenome.org/site/assets/files/2169/gene_curation_sop_2016_version_5_11_6_17.pdf	100116	2020-10-15
GENCC_000105-HGNC_6484-MONDO_0014095-HP_0000006-GENCC_100004	HGNC:6484	LAMA4	MONDO:0014095	dilated cardiomyopathy 1JJ	MONDO:0014095	dilated cardiomyopathy 1JJ	GENCC:100004	Limited	HP:0000006	Autosomal dominant	GENCC:000105	Illumina	HGNC:6484	LAMA4	MONDO:0014095	dilated cardiomyopathy 1JJ	HP:0000006	Autosomal dominant inheritance	GENCC:000105	Illumina	GENCC:100004	Limited	2019-04-08 00:00:00		The LAMA4 gene is located on chromosome 6 at 6q21 and encodes laminin subunit alpha 4. Laminins are a major component of basement membranes, and laminins containing α4 subunits are highly expressed in the microvasculature, cardiomyocyte sarcolemma, and cardiac and skeletal muscle. Laminins serve both structural and signaling roles and have been implicated in a diverse array of cellular functions …	16204254, 11809810, 17646580, 26406308, 20035058	https://clinicalgenome.org/site/assets/files/2165/gene_curation_sop_version_6_aug_2018_final.pdf	100117	2020-10-15
GENCC_000105-HGNC_3823-MONDO_0013352-HP_0000006-GENCC_100001	HGNC:3823	FOXP1	MONDO:0013352	intellectual disability-severe speech delay-mild dysmorphism syndrome	MONDO:0013352	intellectual disability-severe speech delay-mild dysmorphism syndrome	GENCC:100001	Definitive	HP:0000006	Autosomal dominant	GENCC:000105	Illumina	HGNC:3823	FOXP1	MONDO:0013352	FOXP1-related intellectual disability syndrome	HP:0000006	Autosomal dominant inheritance	GENCC:000105	Illumina	GENCC:100001	Definitive	2019-03-29 00:00:00		The FOXP1 gene is located on chromosome 3 at 3p13 and encodes the forkhead box P1 protein, which is a transcriptional repressor that promotes columnar organization of spinal motor neurons and plays a role in specification and differentiation of lung epithelium, regulation of B-cell development and cardiac muscle cell proliferation. The FOXP1 gene was first reported in relation to autosomal domina…	20950788, 26647308, 28735298, 12687690, 25266127	https://clinicalgenome.org/site/assets/files/2165/gene_curation_sop_version_6_aug_2018_final.pdf	100118	2020-10-15
GENCC_000105-HGNC_8632-MONDO_0060549-HP_0000006-GENCC_100002	HGNC:8632	PBX1	MONDO:0060549	congenital anomalies of kidney and urinary tract syndrome with or without hearing loss, abnormal ears, or developmental delay	MONDO:0060549	congenital anomalies of kidney and urinary tract syndrome with or without hearing loss, abnormal ears, or developmental delay	GENCC:100002	Strong	HP:0000006	Autosomal dominant	GENCC:000105	Illumina	HGNC:8632	PBX1	MONDO:0060549	PBX1-related congenital anomalies of kidney and urinary tract syndrome with or without hearing loss, abnormal ears, or developmental delay	HP:0000006	Autosomal dominant inheritance	GENCC:000105	Illumina	GENCC:100002	Strong	2019-03-07 00:00:00		The PBX1 gene is located on chromosome 1 at 1q23.3 and encodes the PBX homeobox 1 protein, a homeodomain transcription factor that forms multimeric complexes with TALE and HOX proteins to regulate gene transcription during development. PBX1 is specifically involved in body axes patterning and organogenesis (12591246: Schnabel 2003; 18723445: Stankunas et al. 2008). PBX1 was first reported in rela…	28566479, 29036646, 29226118, 18723445, 18849531, 11566859	https://clinicalgenome.org/site/assets/files/2165/gene_curation_sop_version_6_aug_2018_final.pdf	100119	2020-10-15
GENCC_000105-HGNC_17104-MONDO_0013642-HP_0000006-GENCC_100003	HGNC:17104	CDON	MONDO:0013642	holoprosencephaly 11	MONDO:0013642	holoprosencephaly 11	GENCC:100003	Moderate	HP:0000006	Autosomal dominant	GENCC:000105	Illumina	HGNC:17104	CDON	MONDO:0013642	CDON-related holoprosencephaly	HP:0000006	Autosomal dominant inheritance	GENCC:000105	Illumina	GENCC:100003	Moderate	2019-04-03 00:00:00		The CDON gene is located on chromosome 11 at 11q24.2 and encodes the cell adhesion associated, oncogene regulated protein. This protein, which is a member of the immunoglobulin superfamily, is highly expressed during embryonic development and functions as part of a cell surface receptor complex in the Sonic hedgehog signalling pathway. The CDON gene was first reported in relation to an autosomal …	21802063, 26529631, 26728615, 10974670, 12620190, 25001599	https://clinicalgenome.org/site/assets/files/2165/gene_curation_sop_version_6_aug_2018_final.pdf	100120	2020-10-15
GENCC_000105-HGNC_29090-MONDO_0011323-HP_0000006-GENCC_100002	HGNC:29090	SMCHD1	MONDO:0011323	arhinia, choanal atresia, and microphthalmia	MONDO:0011323	arhinia, choanal atresia, and microphthalmia	GENCC:100002	Strong	HP:0000006	Autosomal dominant	GENCC:000105	Illumina	HGNC:29090	SMCHD1	MONDO:0011323	Bosma arhinia microphthalmia syndrome	HP:0000006	Autosomal dominant inheritance	GENCC:000105	Illumina	GENCC:100002	Strong	2019-04-03 00:00:00			29748383, 28067911, 28067909	https://clinicalgenome.org/site/assets/files/2165/gene_curation_sop_version_6_aug_2018_final.pdf	100121	2020-10-15
GENCC_000105-HGNC_59-MONDO_0009734-HP_0000006-GENCC_100001	HGNC:59	ABCC8	MONDO:0009734	hyperinsulinemic hypoglycemia, familial, 1	MONDO:0009734	hyperinsulinemic hypoglycemia, familial, 1	GENCC:100001	Definitive	HP:0000006	Autosomal dominant	GENCC:000105	Illumina	HGNC:59	ABCC8	MONDO:0009734	hyperinsulinemic hypoglycemia	HP:0000006	Autosomal dominant inheritance	GENCC:000105	Illumina	GENCC:100001	Definitive	2019-03-29 00:00:00			11445544, 18596924, 15579781, 12941782, 11018078	https://clinicalgenome.org/site/assets/files/2165/gene_curation_sop_version_6_aug_2018_final.pdf	100122	2020-10-15
GENCC_000105-HGNC_7713-MONDO_0009640-HP_0000007-GENCC_100003	HGNC:7713	NDUFS6	MONDO:0009640	mitochondrial complex I deficiency, nuclear type	MONDO:0009640	mitochondrial complex I deficiency, nuclear type	GENCC:100003	Moderate	HP:0000007	Autosomal recessive	GENCC:000105	Illumina	HGNC:7713	NDUFS6	MONDO:0009640	mitochondrial complex I deficiency	HP:0000007	Autosomal recessive inheritance	GENCC:000105	Illumina	GENCC:100003	Moderate	2019-03-22 00:00:00		The NDUFS6 gene is located on chromosome 5 at 5p15.33 and encodes the NADH:ubiquinone oxidoreductase subunit S6 protein. This protein is an accessory subunit of the first enzyme complex in the mitochondrial electron transport chain (complex 1) and aids the transfer of electrons from NADH to the respiratory chain. NDUFS6 was first reported in relation to autosomal recessive mitochondrial complex I…	15372108, 27290639, 25902503, 22474353, 23320803, 19259137	https://clinicalgenome.org/site/assets/files/2165/gene_curation_sop_version_6_aug_2018_final.pdf	100123	2020-10-15
GENCC_000105-HGNC_14255-MONDO_0015022-HP_0000006-GENCC_100002	HGNC:14255	BRPF1	MONDO:0015022	intellectual developmental disorder with dysmorphic facies and ptosis	MONDO:0015022	intellectual developmental disorder with dysmorphic facies and ptosis	GENCC:100002	Strong	HP:0000006	Autosomal dominant	GENCC:000105	Illumina	HGNC:14255	BRPF1	MONDO:0015022	Intellectual developmental disorder with dysmorphic facies and ptosis	HP:0000006	Autosomal dominant inheritance	GENCC:000105	Illumina	GENCC:100002	Strong	2019-03-01 00:00:00			27939639, 27939640, 24646517, 25568313	https://clinicalgenome.org/site/assets/files/2165/gene_curation_sop_version_6_aug_2018_final.pdf	100124	2020-10-15
GENCC_000105-HGNC_9957-MONDO_0009760-HP_0000007-GENCC_100001	HGNC:9957	RELN	MONDO:0009760	Norman-Roberts syndrome	MONDO:0009760	Norman-Roberts syndrome	GENCC:100001	Definitive	HP:0000007	Autosomal recessive	GENCC:000105	Illumina	HGNC:9957	RELN	MONDO:0009760	Lissencephaly (Norman-Roberts syndrome)	HP:0000007	Autosomal recessive inheritance	GENCC:000105	Illumina	GENCC:100001	Definitive	2019-02-21 00:00:00			10973257, 27000652, 29671837 , 16438965	https://clinicalgenome.org/site/assets/files/2169/gene_curation_sop_2016_version_5_11_6_17.pdf	100125	2020-10-15
GENCC_000105-HGNC_132-OMIM_607371-HP_0000006-GENCC_100004	HGNC:132	ACTB	MONDO:0011823	developmental malformations-deafness-dystonia syndrome	OMIM:607371	OMIM:607371	GENCC:100004	Limited	HP:0000006	Autosomal dominant	GENCC:000105	Illumina	HGNC:132	ACTB	OMIM:607371	Juvenile onset dystonia	HP:0000006	Autosomal dominant inheritance	GENCC:000105	Illumina	GENCC:100004	Limited	2019-09-03 00:00:00		The ACTB gene was first reported in relation to autosomal dominant juvenile onset dystonia in 2006 (16685646: Procaccio et al. 2006). Evidence supporting this gene-disease relationship includes case-level data and experimental data. A single recurrent missense variant in this gene has been reported in five unrelated cases from five reports. At least one case was confirmed as de novo inheritance, …	28487785, 16685646, 29788902, 27862284, 28849312, 30012594	https://www.clinicalgenome.org/site/assets/files/3975/gene-disease_validity_standard_operating_procedures_version_7-1.pdf	100126	2020-10-15
GENCC_000105-HGNC_7788-MONDO_0013885-HP_0000006-GENCC_100001	HGNC:7788	NFIX	MONDO:0013885	Malan overgrowth syndrome	MONDO:0013885	Malan overgrowth syndrome	GENCC:100001	Definitive	HP:0000006	Autosomal dominant	GENCC:000105	Illumina	HGNC:7788	NFIX	MONDO:0013885	Malan syndrome	HP:0000006	Autosomal dominant inheritance	GENCC:000105	Illumina	GENCC:100001	Definitive	2019-03-11 00:00:00		The NFIX gene is located on chromosome 19 at 19p13.13 and encodes the nuclear factor IX protein, a transcription factor that binds a palindromic sequence in cellular and viral promoters, promotes adenovirus replication, and has been implicated in brain and skeletal development. The NFIX gene was first reported in relation to autosomal dominant Malan syndrome in 2010 (20673863: Malan et al. 2010).…	20673863, 22301465, 29897170, 17353270	https://clinicalgenome.org/site/assets/files/2165/gene_curation_sop_version_6_aug_2018_final.pdf	100127	2020-10-15
GENCC_000105-HGNC_7788-MONDO_0011244-HP_0000006-GENCC_100001	HGNC:7788	NFIX	MONDO:0011244	Marshall-Smith syndrome	MONDO:0011244	Marshall-Smith syndrome	GENCC:100001	Definitive	HP:0000006	Autosomal dominant	GENCC:000105	Illumina	HGNC:7788	NFIX	MONDO:0011244	Marshall-Smith syndrome	HP:0000006	Autosomal dominant inheritance	GENCC:000105	Illumina	GENCC:100001	Definitive	2019-03-11 00:00:00		The NFIX gene is located on chromosome 19 at 19p13.13 and encodes the nuclear factor IX protein, a transcription factor that binds a palindromic sequence in cellular and viral promoters, promotes adenovirus replication, and has been implicated in brain and skeletal development. The NFIX gene was first reported in relation to autosomal dominant Marshall-Smith syndrome in 2010 (20673863: Malan et a…	20673863, 24924640, 17353270	https://clinicalgenome.org/site/assets/files/2165/gene_curation_sop_version_6_aug_2018_final.pdf	100128	2020-10-15
GENCC_000105-HGNC_48-MONDO_0010524-HP_0001417-GENCC_100003	HGNC:48	ABCB7	MONDO:0010524	X-linked sideroblastic anemia with ataxia	MONDO:0010524	X-linked sideroblastic anemia with ataxia	GENCC:100003	Moderate	HP:0001417	X-linked	GENCC:000105	Illumina	HGNC:48	ABCB7	MONDO:0010524	Sideroblastic Anemia and Ataxia	HP:0001417	X-linked inheritance	GENCC:000105	Illumina	GENCC:100003	Moderate	2018-05-07 00:00:00			10196363, 11050011, 11843825, 22398176, 26242992, 16467350, 17192398, 19046159	https://thegencc.org/docs/ICSL-Assertion-Criteria-for-Gene-Curation.pdf	100129	2020-10-15
GENCC_000105-HGNC_3571-MONDO_0019181-HP_0001417-GENCC_100003	HGNC:3571	ACSL4	MONDO:0019181	non-syndromic X-linked intellectual disability	MONDO:0019181	non-syndromic X-linked intellectual disability	GENCC:100003	Moderate	HP:0001417	X-linked	GENCC:000105	Illumina	HGNC:3571	ACSL4	MONDO:0019181	Non-syndromic X-linked intellectual disability	HP:0001417	X-linked inheritance	GENCC:000105	Illumina	GENCC:100003	Moderate	2017-06-17 00:00:00			19166906, 21267006, 25644381, 11889465, 12525535, 26350204, 19617635	https://thegencc.org/docs/ICSL-Assertion-Criteria-for-Gene-Curation.pdf	100130	2020-10-15
GENCC_000105-HGNC_24124-MONDO_0001071-HP_0000006-GENCC_100004	HGNC:24124	ACTL6A	MONDO:0001071	Intellectual disability	MONDO:0001071	Intellectual disability	GENCC:100004	Limited	HP:0000006	Autosomal dominant	GENCC:000105	Illumina	HGNC:24124	ACTL6A	MONDO:0001071	ACTL6A-related intellectual disability	HP:0000006	Autosomal dominant inheritance	GENCC:000105	Illumina	GENCC:100004	Limited	2018-07-11 00:00:00			28649782	https://thegencc.org/docs/ICSL-Assertion-Criteria-for-Gene-Curation.pdf	100131	2020-10-15
GENCC_000105-HGNC_218-MONDO_0009161-HP_0000007-GENCC_100003	HGNC:218	ADAMTS2	MONDO:0009161	Ehlers-Danlos syndrome, dermatosparaxis type	MONDO:0009161	Ehlers-Danlos syndrome, dermatosparaxis type	GENCC:100003	Moderate	HP:0000007	Autosomal recessive	GENCC:000105	Illumina	HGNC:218	ADAMTS2	MONDO:0009161	Ehlers-Danlos syndrome, dermatosparaxis type	HP:0000007	Autosomal recessive inheritance	GENCC:000105	Illumina	GENCC:100003	Moderate	2018-09-06 00:00:00			10417273, 15373769, 26765342	https://thegencc.org/docs/ICSL-Assertion-Criteria-for-Gene-Curation.pdf	100132	2020-10-15
GENCC_000105-HGNC_25230-MONDO_0014358-HP_0000006-GENCC_100002	HGNC:25230	AHDC1	MONDO:0014358	AHDC1-related intellectual disability - obstructive sleep apnea - mild dysmorphism syndrome	MONDO:0014358	AHDC1-related intellectual disability - obstructive sleep apnea - mild dysmorphism syndrome	GENCC:100002	Strong	HP:0000006	Autosomal dominant	GENCC:000105	Illumina	HGNC:25230	AHDC1	MONDO:0014358	AHDC1-related intellectual disability - obstructive sleep apnea - mild dysmorphism syndrome	HP:0000006	Autosomal dominant inheritance	GENCC:000105	Illumina	GENCC:100002	Strong	2018-01-08 00:00:00			24791903, 27148574, 26350515, 29230160, 26597493	https://thegencc.org/docs/ICSL-Assertion-Criteria-for-Gene-Curation.pdf	100133	2020-10-15
GENCC_000105-HGNC_20609-MONDO_0054817-HP_0000007-GENCC_100004	HGNC:20609	AIMP2	MONDO:0054817	leukodystrophy, hypomyelinating, 17	MONDO:0054817	leukodystrophy, hypomyelinating, 17	GENCC:100004	Limited	HP:0000007	Autosomal recessive	GENCC:000105	Illumina	HGNC:20609	AIMP2	MONDO:0054817	Hypomyelinating leukodystrophy (type 17)	HP:0000007	Autosomal recessive inheritance	GENCC:000105	Illumina	GENCC:100004	Limited	2018-08-21 00:00:00			126060739, 12819782, 12783850, 191313129, 29215095, 29011589, 28534666	https://thegencc.org/docs/ICSL-Assertion-Criteria-for-Gene-Curation.pdf	100134	2020-10-15
GENCC_000105-HGNC_21316-MONDO_0007846-HP_0000006-GENCC_100001	HGNC:21316	ANKRD11	MONDO:0007846	KBG syndrome	MONDO:0007846	KBG syndrome	GENCC:100001	Definitive	HP:0000006	Autosomal dominant	GENCC:000105	Illumina	HGNC:21316	ANKRD11	MONDO:0007846	KBG Syndrome	HP:0000006	Autosomal dominant inheritance	GENCC:000105	Illumina	GENCC:100001	Definitive	2018-08-29 00:00:00			21782149, 27605097, 27667800, 25125236	https://thegencc.org/docs/ICSL-Assertion-Criteria-for-Gene-Curation.pdf	100136	2020-10-15
GENCC_000105-HGNC_559-MONDO_0012251-HP_0000007-GENCC_100002	HGNC:559	AP1S1	MONDO:0012251	MEDNIK syndrome	MONDO:0012251	MEDNIK syndrome	GENCC:100002	Strong	HP:0000007	Autosomal recessive	GENCC:000105	Illumina	HGNC:559	AP1S1	MONDO:0012251	MEDNIK syndrome	HP:0000007	Autosomal recessive inheritance	GENCC:000105	Illumina	GENCC:100002	Strong	2017-02-02 00:00:00			24754424, 23423674, 19057675, 15668823, 30244301,	https://thegencc.org/docs/ICSL-Assertion-Criteria-for-Gene-Curation.pdf	100137	2020-10-15
GENCC_000105-HGNC_30207-MONDO_0016034-HP_0000006-GENCC_100001	HGNC:30207	ARHGAP29	MONDO:0016034	cleft lip with or without cleft palate	MONDO:0016034	cleft lip with or without cleft palate	GENCC:100001	Definitive	HP:0000006	Autosomal dominant	GENCC:000105	Illumina	HGNC:30207	ARHGAP29	MONDO:0016034	Nonsyndromic cleft lip +/- cleft palate	HP:0000006	Autosomal dominant inheritance	GENCC:000105	Illumina	GENCC:100001	Definitive	2018-06-12 00:00:00			23008150, 25963656, 27350171, 28849001, 28817352, 25704602	https://thegencc.org/docs/ICSL-Assertion-Criteria-for-Gene-Curation.pdf	100138	2020-10-15
GENCC_000105-HGNC_685-MONDO_0019181-HP_0001417-GENCC_100004	HGNC:685	ARHGEF6	MONDO:0019181	non-syndromic X-linked intellectual disability	MONDO:0019181	non-syndromic X-linked intellectual disability	GENCC:100004	Limited	HP:0001417	X-linked	GENCC:000105	Illumina	HGNC:685	ARHGEF6	MONDO:0019181	Non-syndromic X-linked intellectual disability	HP:0001417	X-linked inheritance	GENCC:000105	Illumina	GENCC:100004	Limited	2017-01-16 00:00:00			11017088, 19377476	https://thegencc.org/docs/ICSL-Assertion-Criteria-for-Gene-Curation.pdf	100139	2020-10-15
GENCC_000105-HGNC_18040-MONDO_0015452-HP_0000006-GENCC_100001	HGNC:18040	ARID1B	MONDO:0015452	Coffin-Siris syndrome	MONDO:0015452	Coffin-Siris syndrome	GENCC:100001	Definitive	HP:0000006	Autosomal dominant	GENCC:000105	Illumina	HGNC:18040	ARID1B	MONDO:0015452	Coffin-Siris syndrome	HP:0000006	Autosomal dominant inheritance	GENCC:000105	Illumina	GENCC:100001	Definitive	2017-09-13 00:00:00			25674384, 23906836, 22426308, 22426309, 23929686	https://thegencc.org/docs/ICSL-Assertion-Criteria-for-Gene-Curation.pdf	100140	2020-10-15
GENCC_000105-HGNC_714-MONDO_0009661-HP_0000007-GENCC_100001	HGNC:714	ARSB	MONDO:0009661	mucopolysaccharidosis type 6	MONDO:0009661	mucopolysaccharidosis type 6	GENCC:100001	Definitive	HP:0000007	Autosomal recessive	GENCC:000105	Illumina	HGNC:714	ARSB	MONDO:0009661	Mucopolysaccharidosis, Type VI	HP:0000007	Autosomal recessive inheritance	GENCC:000105	Illumina	GENCC:100001	Definitive	2018-03-13 00:00:00			1550123, 15324318, 1718978, 14974081, 8116615, 8651289, 11668612, 10036316, 17643332, 17458871, 8723688	https://thegencc.org/docs/ICSL-Assertion-Criteria-for-Gene-Curation.pdf	100141	2020-10-15
GENCC_000105-HGNC_24268-MONDO_0014807-HP_0000007-GENCC_100003	HGNC:24268	ASCC1	MONDO:0014807	spinal muscular atrophy with congenital bone fractures 2	MONDO:0014807	spinal muscular atrophy with congenital bone fractures 2	GENCC:100003	Moderate	HP:0000007	Autosomal recessive	GENCC:000105	Illumina	HGNC:24268	ASCC1	MONDO:0014807	Spinal muscular atrophy with congenital bone fractures 2	HP:0000007	Autosomal recessive inheritance	GENCC:000105	Illumina	GENCC:100003	Moderate	2018-08-01 00:00:00			26924529, 28218388, 31880396	https://thegencc.org/docs/ICSL-Assertion-Criteria-for-Gene-Curation.pdf	100142	2020-10-15
GENCC_000105-HGNC_18318-MONDO_0011510-HP_0000006-GENCC_100001	HGNC:18318	ASXL1	MONDO:0011510	Bohring-Opitz syndrome	MONDO:0011510	Bohring-Opitz syndrome	GENCC:100001	Definitive	HP:0000006	Autosomal dominant	GENCC:000105	Illumina	HGNC:18318	ASXL1	MONDO:0011510	Bohring-Opitz syndrome	HP:0000006	Autosomal dominant inheritance	GENCC:000105	Illumina	GENCC:100001	Definitive	2018-05-22 00:00:00			21706002, 22419483, 2421814, 27043953, 27237378, 26364555	https://thegencc.org/docs/ICSL-Assertion-Criteria-for-Gene-Curation.pdf	100143	2020-10-15
GENCC_000105-HGNC_23805-MONDO_0014963-HP_0000006-GENCC_100003	HGNC:23805	ASXL2	MONDO:0014963	Shashi-Pena syndrome	MONDO:0014963	Shashi-Pena syndrome	GENCC:100003	Moderate	HP:0000006	Autosomal dominant	GENCC:000105	Illumina	HGNC:23805	ASXL2	MONDO:0014963	Shashi-Pena Syndrome	HP:0000006	Autosomal dominant inheritance	GENCC:000105	Illumina	GENCC:100003	Moderate	2019-03-06 00:00:00			27693232, 1927074, 26051940	https://thegencc.org/docs/ICSL-Assertion-Criteria-for-Gene-Curation.pdf	100144	2020-10-15
GENCC_000105-HGNC_29357-MONDO_0014205-HP_0000006-GENCC_100001	HGNC:29357	ASXL3	MONDO:0014205	severe feeding difficulties-failure to thrive-microcephaly due to ASXL3 deficiency syndrome	MONDO:0014205	severe feeding difficulties-failure to thrive-microcephaly due to ASXL3 deficiency syndrome	GENCC:100001	Definitive	HP:0000006	Autosomal dominant	GENCC:000105	Illumina	HGNC:29357	ASXL3	MONDO:0014205	severe feeding difficulties-failure to thrive-microcephaly due to ASXL3 deficiency syndrome	HP:0000006	Autosomal dominant inheritance	GENCC:000105	Illumina	GENCC:100001	Definitive	2018-02-23 00:00:00			23383720, 26647312, 28100473, 27901041, 28362156	https://thegencc.org/docs/ICSL-Assertion-Criteria-for-Gene-Curation.pdf	100145	2020-10-15
GENCC_000105-HGNC_812-MONDO_0007417-HP_0000006-GENCC_100001	HGNC:812	ATP2A2	MONDO:0007417	Darier disease	MONDO:0007417	Darier disease	GENCC:100001	Definitive	HP:0000006	Autosomal dominant	GENCC:000105	Illumina	HGNC:812	ATP2A2	MONDO:0007417	Darier Disease	HP:0000006	Autosomal dominant inheritance	GENCC:000105	Illumina	GENCC:100001	Definitive	2019-03-08 00:00:00			10080178, 10441325, 12072062, 24336169, 10970890, 11389134, 11387203, 10441324, 12542527, 20518781	https://thegencc.org/docs/ICSL-Assertion-Criteria-for-Gene-Curation.pdf	100146	2020-10-15
GENCC_000105-HGNC_1044-MONDO_0010515-HP_0001417-GENCC_100004	HGNC:1044	BGN	MONDO:0010515	Meester-Loeys syndrome	MONDO:0010515	Meester-Loeys syndrome	GENCC:100004	Limited	HP:0001417	X-linked	GENCC:000105	Illumina	HGNC:1044	BGN	MONDO:0010515	Meester-Loeys syndrome	HP:0001417	X-linked inheritance	GENCC:000105	Illumina	GENCC:100004	Limited	2018-06-06 00:00:00			27632686, 22834985, 9731537	https://thegencc.org/docs/ICSL-Assertion-Criteria-for-Gene-Curation.pdf	100147	2020-10-15
GENCC_000105-HGNC_26938-MONDO_0044642-HP_0000007-GENCC_100003	HGNC:26938	HIKESHI	MONDO:0044642	c11orf73-related autosomal recessive hypomyelinating leukodystrophy	MONDO:0044642	c11orf73-related autosomal recessive hypomyelinating leukodystrophy	GENCC:100003	Moderate	HP:0000007	Autosomal recessive	GENCC:000105	Illumina	HGNC:26938	HIKESHI	MONDO:0044642	c11orf73-related autosomal recessive hypomyelinating leukodystrophy	HP:0000007	Autosomal recessive inheritance	GENCC:000105	Illumina	GENCC:100003	Moderate	2017-11-10 00:00:00			26545878, 22541429, 25760597, 28000699, 28980748,	https://thegencc.org/docs/ICSL-Assertion-Criteria-for-Gene-Curation.pdf	100148	2020-10-15
GENCC_000105-HGNC_1346-MONDO_0012412-HP_0000007-GENCC_100002	HGNC:1346	C7	MONDO:0012412	complement component 7 deficiency	MONDO:0012412	complement component 7 deficiency	GENCC:100002	Strong	HP:0000007	Autosomal recessive	GENCC:000105	Illumina	HGNC:1346	C7	MONDO:0012412	C7 deficiency	HP:0000007	Autosomal recessive inheritance	GENCC:000105	Illumina	GENCC:100002	Strong	2018-04-25 00:00:00			6714987, 1347491, 8892662, 16771861, 17407100, 8871666, 9218625, 15554930,	https://thegencc.org/docs/ICSL-Assertion-Criteria-for-Gene-Curation.pdf	100149	2020-10-15
GENCC_000105-HGNC_1514-MONDO_0011013-HP_0000006-GENCC_100001	HGNC:1514	CASR	MONDO:0011013	autosomal dominant hypocalcemia 1	MONDO:0011013	autosomal dominant hypocalcemia 1	GENCC:100001	Definitive	HP:0000006	Autosomal dominant	GENCC:000105	Illumina	HGNC:1514	CASR	MONDO:0011013	Hypocalcemia, autosomal dominant	HP:0000006	Autosomal dominant inheritance	GENCC:000105	Illumina	GENCC:100001	Definitive	2018-08-28 00:00:00			27647839, 15347804, 8733126, 9253358, 12915654, 10770217, 12050233, 9920108, 8813042, 12574188, 10487661, 8132750	https://thegencc.org/docs/ICSL-Assertion-Criteria-for-Gene-Curation.pdf	100150	2020-10-15
GENCC_000105-HGNC_1850-MONDO_0020705-HP_0000006-GENCC_100003	HGNC:1850	CELSR1	MONDO:0020705	neural tube defects, susceptibility to	MONDO:0020705	neural tube defects, susceptibility to	GENCC:100003	Moderate	HP:0000006	Autosomal dominant	GENCC:000105	Illumina	HGNC:1850	CELSR1	MONDO:0020705	Neural tube defects, susceptibility to	HP:0000006	Autosomal dominant inheritance	GENCC:000105	Illumina	GENCC:100003	Moderate	2017-04-25 00:00:00			22095531, 22371354, 22632972, 24632739, 25128525, 27756857, 12842012, 22371354, 20223754	https://thegencc.org/docs/ICSL-Assertion-Criteria-for-Gene-Curation.pdf	100151	2020-10-15
GENCC_000105-HGNC_1856-MONDO_0014473-HP_0000007-GENCC_100004	HGNC:1856	CENPE	MONDO:0014473	microcephaly 13, primary, autosomal recessive	MONDO:0014473	microcephaly 13, primary, autosomal recessive	GENCC:100004	Limited	HP:0000007	Autosomal recessive	GENCC:000105	Illumina	HGNC:1856	CENPE	MONDO:0014473	Primary microcephaly	HP:0000007	Autosomal recessive inheritance	GENCC:000105	Illumina	GENCC:100004	Limited	2019-01-18 00:00:00			24748105, 12361599,	https://thegencc.org/docs/ICSL-Assertion-Criteria-for-Gene-Curation.pdf	100152	2020-10-15
GENCC_000105-HGNC_1857-MONDO_0009477-HP_0000007-GENCC_100002	HGNC:1857	CENPF	MONDO:0009477	Stromme syndrome	MONDO:0009477	Stromme syndrome	GENCC:100002	Strong	HP:0000007	Autosomal recessive	GENCC:000105	Illumina	HGNC:1857	CENPF	MONDO:0009477	Stromme syndrome	HP:0000007	Autosomal recessive inheritance	GENCC:000105	Illumina	GENCC:100002	Strong	2018-07-11 00:00:00			28407396, 25564561, 26820108, 25564561, 7542657	https://thegencc.org/docs/ICSL-Assertion-Criteria-for-Gene-Curation.pdf	100153	2020-10-15
GENCC_000105-HGNC_1940-MONDO_0010557-HP_0001417-GENCC_100001	HGNC:1940	CHM	MONDO:0010557	choroideremia	MONDO:0010557	choroideremia	GENCC:100001	Definitive	HP:0001417	X-linked	GENCC:000105	Illumina	HGNC:1940	CHM	MONDO:0010557	choroideremia	HP:0001417	X-linked inheritance	GENCC:000105	Illumina	GENCC:100001	Definitive	2017-06-27 00:00:00			17698759, 2220804, 1598901, 12827496, 9067750, 14983050, 16410831, 19741243, 8477262, 8242078, 1302003, 7981670, 21905166, 24913019	https://thegencc.org/docs/ICSL-Assertion-Criteria-for-Gene-Curation.pdf	100154	2020-10-15
GENCC_000105-HGNC_1966-MONDO_0018940-HP_0000007-GENCC_100001	HGNC:1966	CHRNE	MONDO:0018940	congenital myasthenic syndrome	MONDO:0018940	congenital myasthenic syndrome	GENCC:100001	Definitive	HP:0000007	Autosomal recessive	GENCC:000105	Illumina	HGNC:1966	CHRNE	MONDO:0018940	congenital myasthenic syndrome	HP:0000007	Autosomal recessive inheritance	GENCC:000105	Illumina	GENCC:100001	Definitive	2018-01-19 00:00:00			7531341, 8957026, 11030414, 12417530, 17853947, 8232384, 12141316, 10211467, 19064877, 10962020, 21150643, 21175599, 22592360, 7538206, 8755487, 22678886, , 25264167	https://thegencc.org/docs/ICSL-Assertion-Criteria-for-Gene-Curation.pdf	100155	2020-10-15
GENCC_000105-HGNC_2092-MONDO_0030922-HP_0000006-GENCC_100002	HGNC:2092	CLTC	MONDO:0030922	intellectual disability, autosomal dominant 56	MONDO:0030922	intellectual disability, autosomal dominant 56	GENCC:100002	Strong	HP:0000006	Autosomal dominant	GENCC:000105	Illumina	HGNC:2092	CLTC	MONDO:0030922	Intellectual disability, dominant	HP:0000006	Autosomal dominant inheritance	GENCC:000105	Illumina	GENCC:100002	Strong	2018-08-22 00:00:00			29100083, 26795593, 27479843, 26822784	https://thegencc.org/docs/ICSL-Assertion-Criteria-for-Gene-Curation.pdf	100156	2020-10-15
GENCC_000105-HGNC_2174-MONDO_0005258-HP_0000006-GENCC_100005	HGNC:2174	CNTN4	MONDO:0005258	autism spectrum disorder	MONDO:0005258	autism spectrum disorder	GENCC:100005	Disputed Evidence	HP:0000006	Autosomal dominant	GENCC:000105	Illumina	HGNC:2174	CNTN4	MONDO:0005258	autism spectrum disorder	HP:0000006	Autosomal dominant inheritance	GENCC:000105	Illumina	GENCC:100005	Disputed evidence	2020-02-20 00:00:00			15106122, 18349135, 21308999, 22750301, 23872404, 26958094, 31422286, 29970989, 28064060, 19404257	https://thegencc.org/docs/ICSL-Assertion-Criteria-for-Gene-Curation.pdf	100157	2020-10-15
GENCC_000105-HGNC_13830-MONDO_0012400-HP_0000007-GENCC_100001	HGNC:13830	CNTNAP2	MONDO:0012400	cortical dysplasia-focal epilepsy syndrome	MONDO:0012400	cortical dysplasia-focal epilepsy syndrome	GENCC:100001	Definitive	HP:0000007	Autosomal recessive	GENCC:000105	Illumina	HGNC:13830	CNTNAP2	MONDO:0012400	Cortical dysplasia-focal epilepsy syndrome	HP:0000007	Autosomal recessive inheritance	GENCC:000105	Illumina	GENCC:100001	Definitive	2018-02-06 00:00:00			17646849, 21962519, 25852443, 23714751, 26843181, 28588433, 16571880, 19896112, 27439707	https://thegencc.org/docs/ICSL-Assertion-Criteria-for-Gene-Curation.pdf	100158	2020-10-15
GENCC_000105-HGNC_2200-MONDO_0007160-HP_0000006-GENCC_100001	HGNC:2200	COL2A1	MONDO:0007160	Stickler syndrome type 1	MONDO:0007160	Stickler syndrome type 1	GENCC:100001	Definitive	HP:0000006	Autosomal dominant	GENCC:000105	Illumina	HGNC:2200	COL2A1	MONDO:0007160	Stickler syndrome	HP:0000006	Autosomal dominant inheritance	GENCC:000105	Illumina	GENCC:100001	Definitive	2017-12-07 00:00:00			16752401, 12544472, 20179744, 8723097, 12968670, 16752401, 25060605, 28095098	https://thegencc.org/docs/ICSL-Assertion-Criteria-for-Gene-Curation.pdf	100159	2020-10-15
GENCC_000105-HGNC_2219-MONDO_0010964-HP_0000006-GENCC_100003	HGNC:2219	COL9A3	MONDO:0010964	epiphyseal dysplasia, multiple, 3	MONDO:0010964	epiphyseal dysplasia, multiple, 3	GENCC:100003	Moderate	HP:0000006	Autosomal dominant	GENCC:000105	Illumina	HGNC:2219	COL9A3	MONDO:0010964	epiphyseal dysplasia, multiple, 3	HP:0000006	Autosomal dominant inheritance	GENCC:000105	Illumina	GENCC:100003	Moderate	2018-04-10 00:00:00			24273071, 26437029, 10655510, 15551337	https://thegencc.org/docs/ICSL-Assertion-Criteria-for-Gene-Curation.pdf	100160	2020-10-15
GENCC_000105-HGNC_2227-MONDO_0008322-HP_0000006-GENCC_100001	HGNC:2227	COMP	MONDO:0008322	pseudoachondroplasia	MONDO:0008322	pseudoachondroplasia	GENCC:100001	Definitive	HP:0000006	Autosomal dominant	GENCC:000105	Illumina	HGNC:2227	COMP	MONDO:0008322	pseudoachondroplasia	HP:0000006	Autosomal dominant inheritance	GENCC:000105	Illumina	GENCC:100001	Definitive	2017-03-06 00:00:00			3314506, 9188668, 7670471, 7670472, 9632164, 9887340, 21922596, 22006726, 6987200, 19808781, 12189245, 10753957	https://thegencc.org/docs/ICSL-Assertion-Criteria-for-Gene-Curation.pdf	100161	2020-10-15
GENCC_000105-HGNC_16812-MONDO_0018151-HP_0000007-GENCC_100001	HGNC:16812	COQ8A	MONDO:0018151	coenzyme Q10 deficiency	MONDO:0018151	coenzyme Q10 deficiency	GENCC:100001	Definitive	HP:0000007	Autosomal recessive	GENCC:000105	Illumina	HGNC:16812	COQ8A	MONDO:0018151	Coenzyme Q10 deficiency	HP:0000007	Autosomal recessive inheritance	GENCC:000105	Illumina	GENCC:100001	Definitive	2018-09-21 00:00:00			18319072, 18319074, 29159460, 27499294, 32337771	https://thegencc.org/docs/ICSL-Assertion-Criteria-for-Gene-Curation.pdf	100162	2020-10-15
GENCC_000105-HGNC_2312-MONDO_0008910-HP_0000007-GENCC_100004	HGNC:2312	CPN1	MONDO:0008910	carboxypeptidase N deficiency	MONDO:0008910	carboxypeptidase N deficiency	GENCC:100004	Limited	HP:0000007	Autosomal recessive	GENCC:000105	Illumina	HGNC:2312	CPN1	MONDO:0008910	Carboxypeptidase N deficiency	HP:0000007	Autosomal recessive inheritance	GENCC:000105	Illumina	GENCC:100004	Limited	2017-06-07 00:00:00			19414808, 12560874	https://thegencc.org/docs/ICSL-Assertion-Criteria-for-Gene-Curation.pdf	100163	2020-10-15
GENCC_000105-HGNC_2348-MONDO_0019188-HP_0000006-GENCC_100001	HGNC:2348	CREBBP	MONDO:0019188	Rubinstein-Taybi syndrome	MONDO:0019188	Rubinstein-Taybi syndrome	GENCC:100001	Definitive	HP:0000006	Autosomal dominant	GENCC:000105	Illumina	HGNC:2348	CREBBP	MONDO:0019188	Rubinstein-Taybi syndrome (RSTS)	HP:0000006	Autosomal dominant inheritance	GENCC:000105	Illumina	GENCC:100001	Definitive	2018-02-09 00:00:00			27311832, 27165009, 26788536, 18792986, 9949198	https://thegencc.org/docs/ICSL-Assertion-Criteria-for-Gene-Curation.pdf	100164	2020-10-15
GENCC_000105-HGNC_2701-MONDO_0008002-HP_0000006-GENCC_100001	HGNC:2701	DCC	MONDO:0008002	mirror movements 1	MONDO:0008002	mirror movements 1	GENCC:100001	Definitive	HP:0000006	Autosomal dominant	GENCC:000105	Illumina	HGNC:2701	DCC	MONDO:0008002	Mirror Movements 1 and/or agenesis of the corpus callosum	HP:0000006	Autosomal dominant inheritance	GENCC:000105	Illumina	GENCC:100001	Definitive	2018-09-05 00:00:00			19720981, 20431009, 21242494, 24808016, 28250454, 28341853,	https://thegencc.org/docs/ICSL-Assertion-Criteria-for-Gene-Curation.pdf	100165	2020-10-15
GENCC_000105-HGNC_18423-MONDO_0024556-HP_0000006-GENCC_100001	HGNC:18423	DEPDC5	MONDO:0024556	epilepsy, familial focal, with variable foci 1	MONDO:0024556	epilepsy, familial focal, with variable foci 1	GENCC:100001	Definitive	HP:0000006	Autosomal dominant	GENCC:000105	Illumina	HGNC:18423	DEPDC5	MONDO:0024556	Familial focal epilepsy with variable foci	HP:0000006	Autosomal dominant inheritance	GENCC:000105	Illumina	GENCC:100001	Definitive	2017-11-10 00:00:00			23542697, 23542701, 26216793, 24283814, 27626380, 24585383	https://thegencc.org/docs/ICSL-Assertion-Criteria-for-Gene-Curation.pdf	100166	2020-10-15
GENCC_000106-HGNC_10001-OMIM_145500-HP_0000005-GENCC_100008	HGNC:10001	RGS5	MONDO:0007781	essential hypertension, genetic	OMIM:145500	OMIM:145500	GENCC:100008	No Known Disease Relationship	HP:0000005	Unknown	GENCC:000106	Invitae	HGNC:10001	RGS5	OMIM:145500	[Blood pressure regulation QTL] 2	HP:0000005		GENCC:000106	INVITAE	GENCC:100008	No Known Disease Relationship	2018-05-31 20:04:32			17236131	https://view.publitas.com/invitae/invitaeposter_nsgc2019_curatingthehumangenome/page/1	RGS50BloodPr02	2020-12-04
GENCC_000106-HGNC_10006-OMIM_185000-HP_0000006-GENCC_100002	HGNC:10006	RHAG	MONDO:0008493	overhydrated hereditary stomatocytosis	OMIM:185000	OMIM:185000	GENCC:100002	Strong	HP:0000006	Autosomal dominant	GENCC:000106	Invitae	HGNC:10006	RHAG	OMIM:185000	Overhydrated hereditary stomatocytosis	HP:0000006		GENCC:000106	INVITAE	GENCC:100002	STRONG	2018-02-07 20:04:32			21849667, 18931342	https://view.publitas.com/invitae/invitaeposter_nsgc2019_curatingthehumangenome/page/2	RHAG0Overhydr	2020-12-04
GENCC_000106-HGNC_10069-OMIM_133239-HP_0000005-GENCC_100008	HGNC:10069	RNF6	MONDO:0007576	esophageal cancer	OMIM:133239	OMIM:133239	GENCC:100008	No Known Disease Relationship	HP:0000005	Unknown	GENCC:000106	Invitae	HGNC:10069	RNF6	OMIM:133239	Esophageal carcinoma, somatic 2	HP:0000005		GENCC:000106	INVITAE	GENCC:100008	No Known Disease Relationship	2017-10-20 20:04:32			28687971, 29374067, 12154016	https://view.publitas.com/invitae/invitaeposter_nsgc2019_curatingthehumangenome/page/3	RNF60Esophage04	2020-12-04
GENCC_000106-HGNC_10618-OMIM_182940-HP_0000006-GENCC_100008	HGNC:10618	CCL2	MONDO:0020705	neural tube defects, susceptibility to	OMIM:182940	OMIM:182940	GENCC:100008	No Known Disease Relationship	HP:0000006	Autosomal dominant	GENCC:000106	Invitae	HGNC:10618	CCL2	OMIM:182940	{Spina bifida, susceptibility to}	HP:0000006		GENCC:000106	INVITAE	GENCC:100008	No Known Disease Relationship	2018-07-02 20:04:32			16596675	https://view.publitas.com/invitae/invitaeposter_nsgc2019_curatingthehumangenome/page/4	CCL20SpinaBi	2020-12-04
GENCC_000106-HGNC_10719-OMIM_181500-HP_0000005-GENCC_100008	HGNC:10719	SELENBP1	MONDO:0005090	schizophrenia (disease)	OMIM:181500	OMIM:181500	GENCC:100008	No Known Disease Relationship	HP:0000005	Unknown	GENCC:000106	Invitae	HGNC:10719	SELENBP1	OMIM:181500	{Schizophrenia}	HP:0000005		GENCC:000106	INVITAE	GENCC:100008	No Known Disease Relationship	2017-05-25 20:04:32				https://view.publitas.com/invitae/invitaeposter_nsgc2019_curatingthehumangenome/page/5	SELENBP10Schizop	2020-12-04
GENCC_000106-HGNC_10854-OMIM_181500-HP_0000005-GENCC_100008	HGNC:10854	SHOX2	MONDO:0005090	schizophrenia (disease)	OMIM:181500	OMIM:181500	GENCC:100008	No Known Disease Relationship	HP:0000005	Unknown	GENCC:000106	Invitae	HGNC:10854	SHOX2	OMIM:181500	{Schizophrenia}	HP:0000005		GENCC:000106	INVITAE	GENCC:100008	No Known Disease Relationship	2017-11-20 20:04:33				https://view.publitas.com/invitae/invitaeposter_nsgc2019_curatingthehumangenome/page/7	SHOX20Schizop	2020-12-04
GENCC_000106-HGNC_10911-OMIM_181500-HP_0000005-GENCC_100008	HGNC:10911	SLC12A2	MONDO:0005090	schizophrenia (disease)	OMIM:181500	OMIM:181500	GENCC:100008	No Known Disease Relationship	HP:0000005	Unknown	GENCC:000106	Invitae	HGNC:10911	SLC12A2	OMIM:181500	{Schizophrenia}	HP:0000005		GENCC:000106	INVITAE	GENCC:100008	No Known Disease Relationship	2019-06-03 20:04:33			26955005, 26955005	https://view.publitas.com/invitae/invitaeposter_nsgc2019_curatingthehumangenome/page/8	SLC12A20Schizop	2020-12-04
GENCC_000106-HGNC_10935-OMIM_181500-HP_0000005-GENCC_100008	HGNC:10935	SLC18A2	MONDO:0005090	schizophrenia (disease)	OMIM:181500	OMIM:181500	GENCC:100008	No Known Disease Relationship	HP:0000005	Unknown	GENCC:000106	Invitae	HGNC:10935	SLC18A2	OMIM:181500	{Schizophrenia}	HP:0000005		GENCC:000106	INVITAE	GENCC:100008	No Known Disease Relationship	2017-09-06 20:04:33			23911319	https://view.publitas.com/invitae/invitaeposter_nsgc2019_curatingthehumangenome/page/10	SLC18A20Schizop	2020-12-04
GENCC_000106-HGNC_10993-OMIM_167030-HP_0000007-GENCC_100004	HGNC:10993	SLC26A1	MONDO:0020722	nephrolithiasis susceptibility caused by SLC26A1	OMIM:167030	OMIM:167030	GENCC:100004	Limited	HP:0000007	Autosomal recessive	GENCC:000106	Invitae	HGNC:10993	SLC26A1	OMIM:167030	Nephrolithiasis, calcium oxalate	HP:0000007		GENCC:000106	INVITAE	GENCC:100004	LIMITED	2017-07-13 20:04:33				https://view.publitas.com/invitae/invitaeposter_nsgc2019_curatingthehumangenome/page/11	SLC26A10Nephrol	2020-12-04
GENCC_000106-HGNC_11034-OMIM_181500-HP_0000005-GENCC_100004	HGNC:11034	SLC4A8	MONDO:0005090	schizophrenia (disease)	OMIM:181500	OMIM:181500	GENCC:100004	Limited	HP:0000005	Unknown	GENCC:000106	Invitae	HGNC:11034	SLC4A8	OMIM:181500	{Schizophrenia}	HP:0000005		GENCC:000106	INVITAE	GENCC:100004	LIMITED	2018-11-14 20:04:33			23042115	https://view.publitas.com/invitae/invitaeposter_nsgc2019_curatingthehumangenome/page/12	SLC4A80Schizop	2020-12-04
GENCC_000106-HGNC_11097-OMIM_181500-HP_0000005-GENCC_100004	HGNC:11097	SMARCA1	MONDO:0005090	schizophrenia (disease)	OMIM:181500	OMIM:181500	GENCC:100004	Limited	HP:0000005	Unknown	GENCC:000106	Invitae	HGNC:11097	SMARCA1	OMIM:181500	{Schizophrenia}	HP:0000005		GENCC:000106	INVITAE	GENCC:100004	LIMITED	2018-02-07 20:04:34			27001614	https://view.publitas.com/invitae/invitaeposter_nsgc2019_curatingthehumangenome/page/13	SMARCA10Schizop	2020-12-04
GENCC_000106-HGNC_11153-OMIM_117650-HP_0000006-GENCC_100002	HGNC:11153	SNRPB	MONDO:0007301	cerebrocostomandibular syndrome	OMIM:117650	OMIM:117650	GENCC:100002	Strong	HP:0000006	Autosomal dominant	GENCC:000106	Invitae	HGNC:11153	SNRPB	OMIM:117650	Cerebrocostomandibular syndrome	HP:0000006		GENCC:000106	INVITAE	GENCC:100002	STRONG	2017-08-22 20:04:34			25504470, 25504470, 25504470, 25504470, 25504470, 25504470, 25047197	https://view.publitas.com/invitae/invitaeposter_nsgc2019_curatingthehumangenome/page/14	SNRPB0Cerebroc	2020-12-04
GENCC_000106-HGNC_11244-OMIM_167800-HP_0000005-GENCC_100008	HGNC:11244	SPINK1	MONDO:0008185	hereditary chronic pancreatitis	OMIM:167800	OMIM:167800	GENCC:100008	No Known Disease Relationship	HP:0000005	Unknown	GENCC:000106	Invitae	HGNC:11244	SPINK1	OMIM:167800	Hereditary pancreatitis	HP:0000005		GENCC:000106	INVITAE	GENCC:100008	No Known Disease Relationship	2020-07-17 20:04:34			30420730, 30420730	https://view.publitas.com/invitae/invitaeposter_nsgc2019_curatingthehumangenome/page/16	SPINK10Pancreatitis02	2020-12-04
GENCC_000106-HGNC_11270-OMIM_137580-HP_0000005-GENCC_100004	HGNC:11270	SPRY2	MONDO:0007661	Tourette syndrome	OMIM:137580	OMIM:137580	GENCC:100004	Limited	HP:0000005	Unknown	GENCC:000106	Invitae	HGNC:11270	SPRY2	OMIM:137580	Tourette syndrome	HP:0000005		GENCC:000106	INVITAE	GENCC:100004	LIMITED	2018-12-01 20:04:34			28472652	https://view.publitas.com/invitae/invitaeposter_nsgc2019_curatingthehumangenome/page/17	SPRY20Tourette	2020-12-04
GENCC_000106-HGNC_11272-OMIM_130600-HP_0000006-GENCC_100002	HGNC:11272	SPTA1	MONDO:0007533	elliptocytosis 2	OMIM:130600	OMIM:130600	GENCC:100002	Strong	HP:0000006	Autosomal dominant	GENCC:000106	Invitae	HGNC:11272	SPTA1	OMIM:130600	Elliptocytosis-2	HP:0000006		GENCC:000106	INVITAE	GENCC:100002	STRONG	2017-05-30 20:04:34			18218854, 18218854	https://view.publitas.com/invitae/invitaeposter_nsgc2019_curatingthehumangenome/page/18	SPTA10Elliptoc	2020-12-04
GENCC_000106-HGNC_11283-OMIM_114500-HP_0000005-GENCC_100008	HGNC:11283	SRC	MONDO:0005575	colorectal cancer	OMIM:114500	OMIM:114500	GENCC:100008	No Known Disease Relationship	HP:0000005	Unknown	GENCC:000106	Invitae	HGNC:11283	SRC	OMIM:114500	Colon cancer, advanced, somatic	HP:0000005		GENCC:000106	INVITAE	GENCC:100008	No Known Disease Relationship	2017-05-19 20:04:34				https://view.publitas.com/invitae/invitaeposter_nsgc2019_curatingthehumangenome/page/19	SRC0ColonCan	2020-12-04
GENCC_000106-HGNC_11498-OMIM_181500-HP_0000005-GENCC_100008	HGNC:11498	SYNGR1	MONDO:0005090	schizophrenia (disease)	OMIM:181500	OMIM:181500	GENCC:100008	No Known Disease Relationship	HP:0000005	Unknown	GENCC:000106	Invitae	HGNC:11498	SYNGR1	OMIM:181500	{Schizophrenia}	HP:0000005		GENCC:000106	INVITAE	GENCC:100008	No Known Disease Relationship	2017-06-20 20:04:35			17049558, 16215643	https://view.publitas.com/invitae/invitaeposter_nsgc2019_curatingthehumangenome/page/20	SYNGR10Schizop	2020-12-04
GENCC_000106-HGNC_11542-OMIM_181500-HP_0000005-GENCC_100008	HGNC:11542	TAF9	MONDO:0005090	schizophrenia (disease)	OMIM:181500	OMIM:181500	GENCC:100008	No Known Disease Relationship	HP:0000005	Unknown	GENCC:000106	Invitae	HGNC:11542	TAF9	OMIM:181500	{Schizophrenia}	HP:0000005		GENCC:000106	INVITAE	GENCC:100008	No Known Disease Relationship	2018-07-27 20:04:35				https://view.publitas.com/invitae/invitaeposter_nsgc2019_curatingthehumangenome/page/21	TAF90Schizop	2020-12-04
GENCC_000106-HGNC_11595-OMIM_143400-HP_0000005-GENCC_100004	HGNC:11595	TBX18	MONDO:0027676	congenital anomalies of kidney and urinary tract type 2	OMIM:143400	OMIM:143400	GENCC:100004	Limited	HP:0000005	Unknown	GENCC:000106	Invitae	HGNC:11595	TBX18	OMIM:143400	Congenital anomalies of kidney and urinary tract 2	HP:0000005		GENCC:000106	INVITAE	GENCC:100004	LIMITED	2017-06-05 20:04:35			26235987, 26235987, 26235987, 30143558, 28566479, 28566479, 28566479, 30143558, 30578417, 29904178, 26235987	https://view.publitas.com/invitae/invitaeposter_nsgc2019_curatingthehumangenome/page/22	TBX180Congenit02	2020-12-04
GENCC_000106-HGNC_11603-OMIM_147891-HP_0000006-GENCC_100002	HGNC:11603	TBX4	MONDO:0007841	coxopodopatellar syndrome	OMIM:147891	OMIM:147891	GENCC:100002	Strong	HP:0000006	Autosomal dominant	GENCC:000106	Invitae	HGNC:11603	TBX4	OMIM:147891	Ischiocoxopodopatellar syndrome	HP:0000006		GENCC:000106	INVITAE	GENCC:100002	STRONG	2017-04-11 20:04:35			15106123	https://view.publitas.com/invitae/invitaeposter_nsgc2019_curatingthehumangenome/page/23	TBX40Ischioco	2020-12-04
GENCC_000106-HGNC_11608-OMIM_181500-HP_0000005-GENCC_100008	HGNC:11608	TBXA2R	MONDO:0005090	schizophrenia (disease)	OMIM:181500	OMIM:181500	GENCC:100008	No Known Disease Relationship	HP:0000005	Unknown	GENCC:000106	Invitae	HGNC:11608	TBXA2R	OMIM:181500	{Schizophrenia}	HP:0000005		GENCC:000106	INVITAE	GENCC:100008	No Known Disease Relationship	2018-04-19 20:04:35			24463507	https://view.publitas.com/invitae/invitaeposter_nsgc2019_curatingthehumangenome/page/24	TBXA2R0Schizop	2020-12-04
GENCC_000106-HGNC_11621-OMIM_144700-HP_0000005-GENCC_100008	HGNC:11621	HNF1A	MONDO:0007763	nonpapillary renal cell carcinoma	OMIM:144700	OMIM:144700	GENCC:100008	No Known Disease Relationship	HP:0000005	Unknown	GENCC:000106	Invitae	HGNC:11621	HNF1A	OMIM:144700	Renal cell carcinoma	HP:0000005		GENCC:000106	INVITAE	GENCC:100008	No Known Disease Relationship	2017-04-21 20:04:35			15649945	https://view.publitas.com/invitae/invitaeposter_nsgc2019_curatingthehumangenome/page/25	HNF1A0RenalCel	2020-12-04
GENCC_000106-HGNC_11743-OMIM_169100-HP_0000006-GENCC_100002	HGNC:11743	TFAP2B	MONDO:0008209	Char syndrome	OMIM:169100	OMIM:169100	GENCC:100002	Strong	HP:0000006	Autosomal dominant	GENCC:000106	Invitae	HGNC:11743	TFAP2B	OMIM:169100	Char syndrome	HP:0000006		GENCC:000106	INVITAE	GENCC:100002	STRONG	2017-07-17 20:04:35				https://view.publitas.com/invitae/invitaeposter_nsgc2019_curatingthehumangenome/page/26	TFAP2B0CharSynd	2020-12-04
GENCC_000106-HGNC_11764-OMIM_274700-HP_0000007-GENCC_100002	HGNC:11764	TG	MONDO:0010135	thyroid dyshormonogenesis 3	OMIM:274700	OMIM:274700	GENCC:100002	Strong	HP:0000007	Autosomal recessive	GENCC:000106	Invitae	HGNC:11764	TG	OMIM:274700	Thyroid dyshormonogenesis 3	HP:0000007		GENCC:000106	INVITAE	GENCC:100002	STRONG	2017-03-23 20:04:35			19837936, 23164529, 19837936	https://view.publitas.com/invitae/invitaeposter_nsgc2019_curatingthehumangenome/page/27	TG0ThyroidD	2020-12-04
GENCC_000106-HGNC_11787-OMIM_137580-HP_0000005-GENCC_100008	HGNC:11787	THBS3	MONDO:0007661	Tourette syndrome	OMIM:137580	OMIM:137580	GENCC:100008	No Known Disease Relationship	HP:0000005	Unknown	GENCC:000106	Invitae	HGNC:11787	THBS3	OMIM:137580	Tourette syndrome	HP:0000005		GENCC:000106	INVITAE	GENCC:100008	No Known Disease Relationship	2018-05-16 20:04:35			28472652	https://view.publitas.com/invitae/invitaeposter_nsgc2019_curatingthehumangenome/page/28	THBS30Tourette	2020-12-04
GENCC_000106-HGNC_11799-OMIM_188570-HP_0000006-GENCC_100002	HGNC:11799	THRB	MONDO:0008569	thyroid hormone resistance, generalized, autosomal dominant	OMIM:188570	OMIM:188570	GENCC:100002	Strong	HP:0000006	Autosomal dominant	GENCC:000106	Invitae	HGNC:11799	THRB	OMIM:188570	Thyroid hormone resistance	HP:0000006		GENCC:000106	INVITAE	GENCC:100002	STRONG	2017-04-18 20:04:35			15860414	https://view.publitas.com/invitae/invitaeposter_nsgc2019_curatingthehumangenome/page/29	THRB0ThyroidH	2020-12-04
GENCC_000106-HGNC_12000-OMIM_137580-HP_0000005-GENCC_100008	HGNC:12000	TP53BP2	MONDO:0007661	Tourette syndrome	OMIM:137580	OMIM:137580	GENCC:100008	No Known Disease Relationship	HP:0000005	Unknown	GENCC:000106	Invitae	HGNC:12000	TP53BP2	OMIM:137580	Tourette syndrome	HP:0000005		GENCC:000106	INVITAE	GENCC:100008	No Known Disease Relationship	2018-05-26 20:04:35				https://view.publitas.com/invitae/invitaeposter_nsgc2019_curatingthehumangenome/page/32	TP53BP20Tourette	2020-12-04
GENCC_000106-HGNC_123-OMIM_200950-HP_0000005-GENCC_100008	HGNC:123	ACP2	MONDO:0008705	lysosomal acid phosphatase deficiency	OMIM:200950	OMIM:200950	GENCC:100008	No Known Disease Relationship	HP:0000005	Unknown	GENCC:000106	Invitae	HGNC:123	ACP2	OMIM:200950	?Lysosomal acid phosphatase deficiency	HP:0000005		GENCC:000106	INVITAE	GENCC:100008	No Known Disease Relationship	2017-06-09 20:04:35			29422769	https://view.publitas.com/invitae/invitaeposter_nsgc2019_curatingthehumangenome/page/33	ACP20Lysosom	2020-12-04
GENCC_000106-HGNC_12461-OMIM_137580-HP_0000005-GENCC_100008	HGNC:12461	UBAP1	MONDO:0007661	Tourette syndrome	OMIM:137580	OMIM:137580	GENCC:100008	No Known Disease Relationship	HP:0000005	Unknown	GENCC:000106	Invitae	HGNC:12461	UBAP1	OMIM:137580	Tourette syndrome	HP:0000005		GENCC:000106	INVITAE	GENCC:100008	No Known Disease Relationship	2018-07-15 20:04:35			28472652	https://view.publitas.com/invitae/invitaeposter_nsgc2019_curatingthehumangenome/page/34	UBAP10Tourette	2020-12-04
GENCC_000106-HGNC_12463-OMIM_119540-HP_0000006-GENCC_100008	HGNC:12463	UBB	MONDO:0007336	isolated cleft palate	OMIM:119540	OMIM:119540	GENCC:100008	No Known Disease Relationship	HP:0000006	Autosomal dominant	GENCC:000106	Invitae	HGNC:12463	UBB	OMIM:119540	Cleft palate, isolated	HP:0000006		GENCC:000106	INVITAE	GENCC:100008	No Known Disease Relationship	2017-08-24 20:04:36				https://view.publitas.com/invitae/invitaeposter_nsgc2019_curatingthehumangenome/page/35	UBB0CleftPal02	2020-12-04
GENCC_000106-HGNC_1249-OMIM_137580-HP_0000005-GENCC_100008	HGNC:1249	TPX2	MONDO:0007661	Tourette syndrome	OMIM:137580	OMIM:137580	GENCC:100008	No Known Disease Relationship	HP:0000005	Unknown	GENCC:000106	Invitae	HGNC:1249	TPX2	OMIM:137580	Tourette syndrome	HP:0000005		GENCC:000106	INVITAE	GENCC:100008	No Known Disease Relationship	2018-01-19 20:04:36				https://view.publitas.com/invitae/invitaeposter_nsgc2019_curatingthehumangenome/page/36	TPX20Tourette	2020-12-04
GENCC_000106-HGNC_12607-OMIM_137580-HP_0000005-GENCC_100008	HGNC:12607	USP1	MONDO:0007661	Tourette syndrome	OMIM:137580	OMIM:137580	GENCC:100008	No Known Disease Relationship	HP:0000005	Unknown	GENCC:000106	Invitae	HGNC:12607	USP1	OMIM:137580	Tourette syndrome	HP:0000005		GENCC:000106	INVITAE	GENCC:100008	No Known Disease Relationship	2018-11-20 20:04:36			28472652	https://view.publitas.com/invitae/invitaeposter_nsgc2019_curatingthehumangenome/page/38	USP10Tourette	2020-12-04
GENCC_000106-HGNC_12635-OMIM_181500-HP_0000005-GENCC_100008	HGNC:12635	UTRN	MONDO:0005090	schizophrenia (disease)	OMIM:181500	OMIM:181500	GENCC:100008	No Known Disease Relationship	HP:0000005	Unknown	GENCC:000106	Invitae	HGNC:12635	UTRN	OMIM:181500	{Schizophrenia}	HP:0000005		GENCC:000106	INVITAE	GENCC:100008	No Known Disease Relationship	2017-05-13 20:04:36			23163995, 24463507	https://view.publitas.com/invitae/invitaeposter_nsgc2019_curatingthehumangenome/page/39	UTRN0Schizop	2020-12-04
GENCC_000106-HGNC_12787-OMIM_137580-HP_0000005-GENCC_100008	HGNC:12787	WNT7B	MONDO:0007661	Tourette syndrome	OMIM:137580	OMIM:137580	GENCC:100008	No Known Disease Relationship	HP:0000005	Unknown	GENCC:000106	Invitae	HGNC:12787	WNT7B	OMIM:137580	Tourette syndrome	HP:0000005		GENCC:000106	INVITAE	GENCC:100008	No Known Disease Relationship	2017-10-31 20:04:36			28472652	https://view.publitas.com/invitae/invitaeposter_nsgc2019_curatingthehumangenome/page/40	WNT7B0Tourette	2020-12-04
GENCC_000106-HGNC_12892-OMIM_137580-HP_0000005-GENCC_100008	HGNC:12892	ZNF112	MONDO:0007661	Tourette syndrome	OMIM:137580	OMIM:137580	GENCC:100008	No Known Disease Relationship	HP:0000005	Unknown	GENCC:000106	Invitae	HGNC:12892	ZNF112	OMIM:137580	Tourette syndrome	HP:0000005		GENCC:000106	INVITAE	GENCC:100008	No Known Disease Relationship	2018-11-05 20:04:37			28472652	https://view.publitas.com/invitae/invitaeposter_nsgc2019_curatingthehumangenome/page/41	ZNF1120Tourette	2020-12-04
GENCC_000106-HGNC_13007-OMIM_130650-HP_0000005-GENCC_100008	HGNC:13007	ZNF215	MONDO:0007534	Beckwith-Wiedemann syndrome	OMIM:130650	OMIM:130650	GENCC:100008	No Known Disease Relationship	HP:0000005	Unknown	GENCC:000106	Invitae	HGNC:13007	ZNF215	OMIM:130650	Beckwith-Wiedemann syndrome	HP:0000005		GENCC:000106	INVITAE	GENCC:100008	No Known Disease Relationship	2017-08-03 20:04:37			10762538	https://view.publitas.com/invitae/invitaeposter_nsgc2019_curatingthehumangenome/page/43	ZNF2150Beckwith	2020-12-04
GENCC_000106-HGNC_13022-OMIM_181500-HP_0000005-GENCC_100008	HGNC:13022	ZNF229	MONDO:0005090	schizophrenia (disease)	OMIM:181500	OMIM:181500	GENCC:100008	No Known Disease Relationship	HP:0000005	Unknown	GENCC:000106	Invitae	HGNC:13022	ZNF229	OMIM:181500	{Schizophrenia}	HP:0000005		GENCC:000106	INVITAE	GENCC:100008	No Known Disease Relationship	2018-10-17 20:04:37			23042115	https://view.publitas.com/invitae/invitaeposter_nsgc2019_curatingthehumangenome/page/44	ZNF2290Schizop	2020-12-04
GENCC_000106-HGNC_13023-OMIM_137580-HP_0000005-GENCC_100008	HGNC:13023	ZNF23	MONDO:0007661	Tourette syndrome	OMIM:137580	OMIM:137580	GENCC:100008	No Known Disease Relationship	HP:0000005	Unknown	GENCC:000106	Invitae	HGNC:13023	ZNF23	OMIM:137580	Tourette syndrome	HP:0000005		GENCC:000106	INVITAE	GENCC:100008	No Known Disease Relationship	2018-03-02 20:04:37				https://view.publitas.com/invitae/invitaeposter_nsgc2019_curatingthehumangenome/page/45	ZNF230Tourette	2020-12-04
GENCC_000106-HGNC_13102-OMIM_137580-HP_0000005-GENCC_100008	HGNC:13102	ZNF37A	MONDO:0007661	Tourette syndrome	OMIM:137580	OMIM:137580	GENCC:100008	No Known Disease Relationship	HP:0000005	Unknown	GENCC:000106	Invitae	HGNC:13102	ZNF37A	OMIM:137580	Tourette syndrome	HP:0000005		GENCC:000106	INVITAE	GENCC:100008	No Known Disease Relationship	2018-03-09 20:04:37				https://view.publitas.com/invitae/invitaeposter_nsgc2019_curatingthehumangenome/page/46	ZNF37A0Tourette	2020-12-04
GENCC_000106-HGNC_13211-OMIM_169600-HP_0000006-GENCC_100002	HGNC:13211	ATP2C1	MONDO:0008218	Hailey-Hailey disease	OMIM:169600	OMIM:169600	GENCC:100002	Strong	HP:0000006	Autosomal dominant	GENCC:000106	Invitae	HGNC:13211	ATP2C1	OMIM:169600	Hailey-Hailey disease	HP:0000006		GENCC:000106	INVITAE	GENCC:100002	STRONG	2017-07-31 20:04:37			11841554	https://view.publitas.com/invitae/invitaeposter_nsgc2019_curatingthehumangenome/page/47	ATP2C10HaileyH	2020-12-04
GENCC_000106-HGNC_13247-OMIM_137580-HP_0000005-GENCC_100004	HGNC:13247	FAM120A	MONDO:0007661	Tourette syndrome	OMIM:137580	OMIM:137580	GENCC:100004	Limited	HP:0000005	Unknown	GENCC:000106	Invitae	HGNC:13247	FAM120A	OMIM:137580	Tourette syndrome	HP:0000005		GENCC:000106	INVITAE	GENCC:100004	LIMITED	2018-10-01 20:04:37			28472652	https://view.publitas.com/invitae/invitaeposter_nsgc2019_curatingthehumangenome/page/48	FAM120A0Tourette	2020-12-04
GENCC_000106-HGNC_1334-OMIM_181500-HP_0000005-GENCC_100008	HGNC:1334	FAXDC2	MONDO:0005090	schizophrenia (disease)	OMIM:181500	OMIM:181500	GENCC:100008	No Known Disease Relationship	HP:0000005	Unknown	GENCC:000106	Invitae	HGNC:1334	FAXDC2	OMIM:181500	{Schizophrenia}	HP:0000005		GENCC:000106	INVITAE	GENCC:100008	No Known Disease Relationship	2018-01-22 20:04:37			25420024, 27689744	https://view.publitas.com/invitae/invitaeposter_nsgc2019_curatingthehumangenome/page/49	FAXDC20Schizop	2020-12-04
GENCC_000106-HGNC_1349-OMIM_159550-HP_0000006-GENCC_100002	HGNC:1349	SAMD9L	MONDO:0008038	ataxia-pancytopenia syndrome	OMIM:159550	OMIM:159550	GENCC:100002	Strong	HP:0000006	Autosomal dominant	GENCC:000106	Invitae	HGNC:1349	SAMD9L	OMIM:159550	Ataxia-pancytopenia syndrome	HP:0000006		GENCC:000106	INVITAE	GENCC:100002	STRONG	2017-05-26 20:04:37			28202457, 27259050, 19358830	https://view.publitas.com/invitae/invitaeposter_nsgc2019_curatingthehumangenome/page/50	SAMD9L0ATXPC	2020-12-04
GENCC_000106-HGNC_13617-OMIM_137580-HP_0000005-GENCC_100008	HGNC:13617	FBXO15	MONDO:0007661	Tourette syndrome	OMIM:137580	OMIM:137580	GENCC:100008	No Known Disease Relationship	HP:0000005	Unknown	GENCC:000106	Invitae	HGNC:13617	FBXO15	OMIM:137580	Tourette syndrome	HP:0000005		GENCC:000106	INVITAE	GENCC:100008	No Known Disease Relationship	2018-01-15 20:04:37			28135719, 28472652, 28472652	https://view.publitas.com/invitae/invitaeposter_nsgc2019_curatingthehumangenome/page/51	FBXO150Tourette	2020-12-04
GENCC_000106-HGNC_13629-OMIM_137580-HP_0000005-GENCC_100004	HGNC:13629	PABPC5	MONDO:0007661	Tourette syndrome	OMIM:137580	OMIM:137580	GENCC:100004	Limited	HP:0000005	Unknown	GENCC:000106	Invitae	HGNC:13629	PABPC5	OMIM:137580	Tourette syndrome	HP:0000005		GENCC:000106	INVITAE	GENCC:100004	LIMITED	2019-07-22 20:04:37			23894120	https://view.publitas.com/invitae/invitaeposter_nsgc2019_curatingthehumangenome/page/52	PABPC50Tourette	2020-12-04
GENCC_000106-HGNC_1371-OMIM_143860-HP_0000007-GENCC_100002	HGNC:1371	CA12	MONDO:0007747	isolated hyperchlorhidrosis	OMIM:143860	OMIM:143860	GENCC:100002	Strong	HP:0000007	Autosomal recessive	GENCC:000106	Invitae	HGNC:1371	CA12	OMIM:143860	Hyperchlorhidrosis, isolated	HP:0000007		GENCC:000106	INVITAE	GENCC:100002	STRONG	2017-06-15 20:04:37				https://view.publitas.com/invitae/invitaeposter_nsgc2019_curatingthehumangenome/page/53	CA120Hyperchl	2020-12-04
GENCC_000106-HGNC_13764-OMIM_181500-HP_0000005-GENCC_100008	HGNC:13764	RELT	MONDO:0005090	schizophrenia (disease)	OMIM:181500	OMIM:181500	GENCC:100008	No Known Disease Relationship	HP:0000005	Unknown	GENCC:000106	Invitae	HGNC:13764	RELT	OMIM:181500	{Schizophrenia}	HP:0000005		GENCC:000106	INVITAE	GENCC:100008	No Known Disease Relationship	2018-05-21 20:04:38				https://view.publitas.com/invitae/invitaeposter_nsgc2019_curatingthehumangenome/page/54	RELT0Schizop	2020-12-04
GENCC_000106-HGNC_13815-OMIM_115300-HP_0000005-GENCC_100004	HGNC:13815	BCO1	MONDO:0007272	hereditary hypercarotenemia and vitamin A deficiency	OMIM:115300	OMIM:115300	GENCC:100004	Limited	HP:0000005	Unknown	GENCC:000106	Invitae	HGNC:13815	BCO1	OMIM:115300	Hypercarotenemia and vitamin A deficiency, autosomal dominant	HP:0000005		GENCC:000106	INVITAE	GENCC:100004	LIMITED	2017-05-03 20:04:38			27980096, 17951468	https://view.publitas.com/invitae/invitaeposter_nsgc2019_curatingthehumangenome/page/55	BCO10Hypercar	2020-12-04
GENCC_000106-HGNC_14068-OMIM_137580-HP_0000005-GENCC_100008	HGNC:14068	HDAC5	MONDO:0007661	Tourette syndrome	OMIM:137580	OMIM:137580	GENCC:100008	No Known Disease Relationship	HP:0000005	Unknown	GENCC:000106	Invitae	HGNC:14068	HDAC5	OMIM:137580	Tourette syndrome	HP:0000005		GENCC:000106	INVITAE	GENCC:100008	No Known Disease Relationship	2017-11-14 20:04:38			28472652	https://view.publitas.com/invitae/invitaeposter_nsgc2019_curatingthehumangenome/page/56	HDAC50Tourette	2020-12-04
GENCC_000106-HGNC_14184-OMIM_137580-HP_0000005-GENCC_100008	HGNC:14184	UNKL	MONDO:0007661	Tourette syndrome	OMIM:137580	OMIM:137580	GENCC:100008	No Known Disease Relationship	HP:0000005	Unknown	GENCC:000106	Invitae	HGNC:14184	UNKL	OMIM:137580	Tourette syndrome	HP:0000005		GENCC:000106	INVITAE	GENCC:100008	No Known Disease Relationship	2018-03-22 20:04:38			28472652	https://view.publitas.com/invitae/invitaeposter_nsgc2019_curatingthehumangenome/page/57	UNKL0Tourette	2020-12-04
GENCC_000106-HGNC_14373-OMIM_138000-HP_0000006-GENCC_100002	HGNC:14373	GLMN	MONDO:0007672	glomuvenous malformation	OMIM:138000	OMIM:138000	GENCC:100002	Strong	HP:0000006	Autosomal dominant	GENCC:000106	Invitae	HGNC:14373	GLMN	OMIM:138000	Glomuvenous malformations	HP:0000006		GENCC:000106	INVITAE	GENCC:100002	STRONG	2017-03-29 20:04:38				https://view.publitas.com/invitae/invitaeposter_nsgc2019_curatingthehumangenome/page/58	GLMN0Glomuven	2020-12-04
GENCC_000106-HGNC_1440-OMIM_166710-HP_0000005-GENCC_100008	HGNC:1440	CALCR	MONDO:0005298	osteoporosis	OMIM:166710	OMIM:166710	GENCC:100008	No Known Disease Relationship	HP:0000005	Unknown	GENCC:000106	Invitae	HGNC:1440	CALCR	OMIM:166710	{Osteoporosis, postmenopausal, susceptibility}	HP:0000005		GENCC:000106	INVITAE	GENCC:100008	No Known Disease Relationship	2017-07-21 20:04:38				https://view.publitas.com/invitae/invitaeposter_nsgc2019_curatingthehumangenome/page/59	CALCR0Osteopo02	2020-12-04
GENCC_000106-HGNC_145-OMIM_155310-HP_0000006-GENCC_100002	HGNC:145	ACTG2	MONDO:0020754	visceral myopathy	OMIM:155310	OMIM:155310	GENCC:100002	Strong	HP:0000006	Autosomal dominant	GENCC:000106	Invitae	HGNC:145	ACTG2	OMIM:155310	Visceral myopathy	HP:0000006		GENCC:000106	INVITAE	GENCC:100002	STRONG	2018-05-01 20:04:38			25782675, 26813947	https://view.publitas.com/invitae/invitaeposter_nsgc2019_curatingthehumangenome/page/60	ACTG20Visceral	2020-12-04
GENCC_000106-HGNC_14638-OMIM_181500-HP_0000005-GENCC_100004	HGNC:14638	ABCA13	MONDO:0005090	schizophrenia (disease)	OMIM:181500	OMIM:181500	GENCC:100004	Limited	HP:0000005	Unknown	GENCC:000106	Invitae	HGNC:14638	ABCA13	OMIM:181500	{Schizophrenia}	HP:0000005		GENCC:000106	INVITAE	GENCC:100004	LIMITED	2019-12-31 20:04:38			29486958, 27712136, 19944402	https://view.publitas.com/invitae/invitaeposter_nsgc2019_curatingthehumangenome/page/61	ABCA130Schizop	2020-12-04
GENCC_000106-HGNC_14718-OMIM_137580-HP_0000005-GENCC_100008	HGNC:14718	OR9I1	MONDO:0007661	Tourette syndrome	OMIM:137580	OMIM:137580	GENCC:100008	No Known Disease Relationship	HP:0000005	Unknown	GENCC:000106	Invitae	HGNC:14718	OR9I1	OMIM:137580	Tourette syndrome	HP:0000005		GENCC:000106	INVITAE	GENCC:100008	No Known Disease Relationship	2018-05-22 20:04:38			28472652	https://view.publitas.com/invitae/invitaeposter_nsgc2019_curatingthehumangenome/page/62	OR9I10Tourette	2020-12-04
GENCC_000106-HGNC_14735-OMIM_137580-HP_0000005-GENCC_100008	HGNC:14735	OR4M1	MONDO:0007661	Tourette syndrome	OMIM:137580	OMIM:137580	GENCC:100008	No Known Disease Relationship	HP:0000005	Unknown	GENCC:000106	Invitae	HGNC:14735	OR4M1	OMIM:137580	Tourette syndrome	HP:0000005		GENCC:000106	INVITAE	GENCC:100008	No Known Disease Relationship	2018-03-13 20:04:38			28472652	https://view.publitas.com/invitae/invitaeposter_nsgc2019_curatingthehumangenome/page/63	OR4M10Tourette	2020-12-04
GENCC_000106-HGNC_15447-OMIM_137580-HP_0000005-GENCC_100004	HGNC:15447	TLN2	MONDO:0007661	Tourette syndrome	OMIM:137580	OMIM:137580	GENCC:100004	Limited	HP:0000005	Unknown	GENCC:000106	Invitae	HGNC:15447	TLN2	OMIM:137580	Tourette syndrome	HP:0000005		GENCC:000106	INVITAE	GENCC:100004	LIMITED	2018-01-11 20:04:38			28472652	https://view.publitas.com/invitae/invitaeposter_nsgc2019_curatingthehumangenome/page/64	TLN20Tourette	2020-12-04
GENCC_000106-HGNC_15511-OMIM_182940-HP_0000005-GENCC_100004	HGNC:15511	VANGL2	MONDO:0020705	neural tube defects, susceptibility to	OMIM:182940	OMIM:182940	GENCC:100004	Limited	HP:0000005	Unknown	GENCC:000106	Invitae	HGNC:15511	VANGL2	OMIM:182940	Neural tube defects 2	HP:0000005		GENCC:000106	INVITAE	GENCC:100004	LIMITED	2017-12-24 20:04:38			30189017, 20738329, 20558380, 18296642	https://view.publitas.com/invitae/invitaeposter_nsgc2019_curatingthehumangenome/page/65	VANGL20NeuralTu	2020-12-04
GENCC_000106-HGNC_15590-OMIM_181500-HP_0000005-GENCC_100008	HGNC:15590	ARHGEF15	MONDO:0005090	schizophrenia (disease)	OMIM:181500	OMIM:181500	GENCC:100008	No Known Disease Relationship	HP:0000005	Unknown	GENCC:000106	Invitae	HGNC:15590	ARHGEF15	OMIM:181500	{Schizophrenia}	HP:0000005		GENCC:000106	INVITAE	GENCC:100008	No Known Disease Relationship	2019-03-08 20:04:38			24463507	https://view.publitas.com/invitae/invitaeposter_nsgc2019_curatingthehumangenome/page/66	ARHGEF150Schizop	2020-12-04
GENCC_000106-HGNC_15708-OMIM_181500-HP_0000005-GENCC_100008	HGNC:15708	PAQR8	MONDO:0005090	schizophrenia (disease)	OMIM:181500	OMIM:181500	GENCC:100008	No Known Disease Relationship	HP:0000005	Unknown	GENCC:000106	Invitae	HGNC:15708	PAQR8	OMIM:181500	{Schizophrenia}	HP:0000005		GENCC:000106	INVITAE	GENCC:100008	No Known Disease Relationship	2018-03-02 20:04:39			24463507, 24463507, 11676489	https://view.publitas.com/invitae/invitaeposter_nsgc2019_curatingthehumangenome/page/67	PAQR80Schizop	2020-12-04
GENCC_000106-HGNC_15713-OMIM_181500-HP_0000005-GENCC_100008	HGNC:15713	ANAPC5	MONDO:0005090	schizophrenia (disease)	OMIM:181500	OMIM:181500	GENCC:100008	No Known Disease Relationship	HP:0000005	Unknown	GENCC:000106	Invitae	HGNC:15713	ANAPC5	OMIM:181500	{Schizophrenia}	HP:0000005		GENCC:000106	INVITAE	GENCC:100008	No Known Disease Relationship	2017-06-14 20:04:39			28195569	https://view.publitas.com/invitae/invitaeposter_nsgc2019_curatingthehumangenome/page/68	ANAPC50Schizop	2020-12-04
GENCC_000106-HGNC_15770-OMIM_181500-HP_0000005-GENCC_100008	HGNC:15770	ZP4	MONDO:0005090	schizophrenia (disease)	OMIM:181500	OMIM:181500	GENCC:100008	No Known Disease Relationship	HP:0000005	Unknown	GENCC:000106	Invitae	HGNC:15770	ZP4	OMIM:181500	{Schizophrenia}	HP:0000005		GENCC:000106	INVITAE	GENCC:100008	No Known Disease Relationship	2017-05-24 20:04:40				https://view.publitas.com/invitae/invitaeposter_nsgc2019_curatingthehumangenome/page/71	ZP40Schizop	2020-12-04
GENCC_000106-HGNC_15772-OMIM_181500-HP_0000005-GENCC_100004	HGNC:15772	ARFGEF1	MONDO:0005090	schizophrenia (disease)	OMIM:181500	OMIM:181500	GENCC:100004	Limited	HP:0000005	Unknown	GENCC:000106	Invitae	HGNC:15772	ARFGEF1	OMIM:181500	{Schizophrenia}	HP:0000005		GENCC:000106	INVITAE	GENCC:100004	LIMITED	2018-02-21 20:04:40			27694994	https://view.publitas.com/invitae/invitaeposter_nsgc2019_curatingthehumangenome/page/72	ARFGEF10Schizop	2020-12-04
GENCC_000106-HGNC_15885-OMIM_137580-HP_0000005-GENCC_100008	HGNC:15885	SYNDIG1	MONDO:0007661	Tourette syndrome	OMIM:137580	OMIM:137580	GENCC:100008	No Known Disease Relationship	HP:0000005	Unknown	GENCC:000106	Invitae	HGNC:15885	SYNDIG1	OMIM:137580	Tourette syndrome	HP:0000005		GENCC:000106	INVITAE	GENCC:100008	No Known Disease Relationship	2018-11-19 20:04:40			28472652	https://view.publitas.com/invitae/invitaeposter_nsgc2019_curatingthehumangenome/page/73	SYNDIG10Tourette	2020-12-04
GENCC_000106-HGNC_15889-OMIM_173650-HP_0000007-GENCC_100002	HGNC:15889	FERMT1	MONDO:0008260	Kindler syndrome	OMIM:173650	OMIM:173650	GENCC:100002	Strong	HP:0000007	Autosomal recessive	GENCC:000106	Invitae	HGNC:15889	FERMT1	OMIM:173650	Kindler syndrome	HP:0000007		GENCC:000106	INVITAE	GENCC:100002	STRONG	2017-06-09 20:04:40			29130490, 16675959, 12668616	https://view.publitas.com/invitae/invitaeposter_nsgc2019_curatingthehumangenome/page/74	FERMT10KindlerS	2020-12-04
GENCC_000106-HGNC_15962-OMIM_181500-HP_0000005-GENCC_100008	HGNC:15962	CBX8	MONDO:0005090	schizophrenia (disease)	OMIM:181500	OMIM:181500	GENCC:100008	No Known Disease Relationship	HP:0000005	Unknown	GENCC:000106	Invitae	HGNC:15962	CBX8	OMIM:181500	{Schizophrenia}	HP:0000005		GENCC:000106	INVITAE	GENCC:100008	No Known Disease Relationship	2017-07-13 20:04:40				https://view.publitas.com/invitae/invitaeposter_nsgc2019_curatingthehumangenome/page/75	CBX80Schizop	2020-12-04
GENCC_000106-HGNC_16262-OMIM_120433-HP_0000006-GENCC_100002	HGNC:16262	YAP1	MONDO:0007355	uveal coloboma-cleft lip and palate-intellectual disability	OMIM:120433	OMIM:120433	GENCC:100002	Strong	HP:0000006	Autosomal dominant	GENCC:000106	Invitae	HGNC:16262	YAP1	OMIM:120433	Coloboma, ocular, with or without hearing impairment, cleft lip/palate, and/or mental retardation	HP:0000006		GENCC:000106	INVITAE	GENCC:100002	STRONG	2019-05-30 20:04:40			24462371, 27267789, 28801591, 24462371, 24462371, 24462371, 24462371, 16354681	https://view.publitas.com/invitae/invitaeposter_nsgc2019_curatingthehumangenome/page/76	YAP10Coloboma03	2020-12-04
GENCC_000106-HGNC_16697-OMIM_181500-HP_0000005-GENCC_100008	HGNC:16697	SORCS1	MONDO:0005090	schizophrenia (disease)	OMIM:181500	OMIM:181500	GENCC:100008	No Known Disease Relationship	HP:0000005	Unknown	GENCC:000106	Invitae	HGNC:16697	SORCS1	OMIM:181500	{Schizophrenia}	HP:0000005		GENCC:000106	INVITAE	GENCC:100008	No Known Disease Relationship	2017-06-13 20:04:40				https://view.publitas.com/invitae/invitaeposter_nsgc2019_curatingthehumangenome/page/77	SORCS10Schizop	2020-12-04
GENCC_000106-HGNC_16790-OMIM_137580-HP_0000005-GENCC_100008	HGNC:16790	COLGALT2	MONDO:0007661	Tourette syndrome	OMIM:137580	OMIM:137580	GENCC:100008	No Known Disease Relationship	HP:0000005	Unknown	GENCC:000106	Invitae	HGNC:16790	COLGALT2	OMIM:137580	Tourette syndrome	HP:0000005		GENCC:000106	INVITAE	GENCC:100008	No Known Disease Relationship	2018-09-17 20:04:40			28472652	https://view.publitas.com/invitae/invitaeposter_nsgc2019_curatingthehumangenome/page/78	COLGALT20Tourette	2020-12-04
GENCC_000106-HGNC_16816-OMIM_181500-HP_0000005-GENCC_100004	HGNC:16816	CHD5	MONDO:0005090	schizophrenia (disease)	OMIM:181500	OMIM:181500	GENCC:100004	Limited	HP:0000005	Unknown	GENCC:000106	Invitae	HGNC:16816	CHD5	OMIM:181500	{Schizophrenia}	HP:0000005		GENCC:000106	INVITAE	GENCC:100004	LIMITED	2017-10-11 20:04:40			25420024	https://view.publitas.com/invitae/invitaeposter_nsgc2019_curatingthehumangenome/page/79	CHD50Schizop	2020-12-04
GENCC_000106-HGNC_17-OMIM_137580-HP_0000005-GENCC_100008	HGNC:17	AADAC	MONDO:0007661	Tourette syndrome	OMIM:137580	OMIM:137580	GENCC:100008	No Known Disease Relationship	HP:0000005	Unknown	GENCC:000106	Invitae	HGNC:17	AADAC	OMIM:137580	Tourette syndrome	HP:0000005		GENCC:000106	INVITAE	GENCC:100008	No Known Disease Relationship	2017-05-05 20:04:41			30886340, 20427753, 29253601, 20427753	https://view.publitas.com/invitae/invitaeposter_nsgc2019_curatingthehumangenome/page/80	AADAC0Tourette	2020-12-04
GENCC_000106-HGNC_17023-OMIM_144700-HP_0000005-GENCC_100008	HGNC:17023	RNF139	MONDO:0007763	nonpapillary renal cell carcinoma	OMIM:144700	OMIM:144700	GENCC:100008	No Known Disease Relationship	HP:0000005	Unknown	GENCC:000106	Invitae	HGNC:17023	RNF139	OMIM:144700	Renal cell carcinoma 3	HP:0000005		GENCC:000106	INVITAE	GENCC:100008	No Known Disease Relationship	2018-11-09 20:04:41			9689122	https://view.publitas.com/invitae/invitaeposter_nsgc2019_curatingthehumangenome/page/81	RNF1390RenalCel05	2020-12-04
GENCC_000106-HGNC_17053-OMIM_181500-HP_0000005-GENCC_100008	HGNC:17053	PLEKHA6	MONDO:0005090	schizophrenia (disease)	OMIM:181500	OMIM:181500	GENCC:100008	No Known Disease Relationship	HP:0000005	Unknown	GENCC:000106	Invitae	HGNC:17053	PLEKHA6	OMIM:181500	{Schizophrenia, susceptibility to}	HP:0000005		GENCC:000106	INVITAE	GENCC:100008	No Known Disease Relationship	2017-05-26 20:04:41			24463507, 24576533	https://view.publitas.com/invitae/invitaeposter_nsgc2019_curatingthehumangenome/page/82	PLEKHA60Schizop02	2020-12-04
GENCC_000106-HGNC_17129-OMIM_201100-HP_0000007-GENCC_100002	HGNC:17129	SLC39A4	MONDO:0008713	acrodermatitis enteropathica	OMIM:201100	OMIM:201100	GENCC:100002	Strong	HP:0000007	Autosomal recessive	GENCC:000106	Invitae	HGNC:17129	SLC39A4	OMIM:201100	Acrodermatitis enteropathica	HP:0000007		GENCC:000106	INVITAE	GENCC:100002	STRONG	2017-05-19 20:04:41			12955721, 12955721	https://view.publitas.com/invitae/invitaeposter_nsgc2019_curatingthehumangenome/page/83	SLC39A40Acroderm	2020-12-04
GENCC_000106-HGNC_17362-OMIM_119540-HP_0000005-GENCC_100008	HGNC:17362	ARID5B	MONDO:0007336	isolated cleft palate	OMIM:119540	OMIM:119540	GENCC:100008	No Known Disease Relationship	HP:0000005	Unknown	GENCC:000106	Invitae	HGNC:17362	ARID5B	OMIM:119540	Cleft palate, isolated	HP:0000005		GENCC:000106	INVITAE	GENCC:100008	No Known Disease Relationship	2018-04-02 20:04:41				https://view.publitas.com/invitae/invitaeposter_nsgc2019_curatingthehumangenome/page/84	ARID5B0CleftPal02	2020-12-04
GENCC_000106-HGNC_17366-OMIM_238700-HP_0000007-GENCC_100002	HGNC:17366	AASS	MONDO:0009388	hyperlysinemia (disease)	OMIM:238700	OMIM:238700	GENCC:100002	Strong	HP:0000007	Autosomal recessive	GENCC:000106	Invitae	HGNC:17366	AASS	OMIM:238700	Hyperlysinemia, type I	HP:0000007		GENCC:000106	INVITAE	GENCC:100002	STRONG	2017-03-27 20:04:41			23570448, 23890588, 23570448, 23890588	https://view.publitas.com/invitae/invitaeposter_nsgc2019_curatingthehumangenome/page/85	AASS0Hyperlys	2020-12-04
GENCC_000106-HGNC_17382-OMIM_188470-HP_0000006-GENCC_100008	HGNC:17382	SRGAP1	MONDO:0008566	thyroid cancer, nonmedullary, 2	OMIM:188470	OMIM:188470	GENCC:100008	No Known Disease Relationship	HP:0000006	Autosomal dominant	GENCC:000106	Invitae	HGNC:17382	SRGAP1	OMIM:188470	{Thyroid cancer, nonmedullary, 2}	HP:0000006		GENCC:000106	INVITAE	GENCC:100008	No Known Disease Relationship	2017-10-30 20:04:41			23539728, 23539728	https://view.publitas.com/invitae/invitaeposter_nsgc2019_curatingthehumangenome/page/86	SRGAP10Thyroid02	2020-12-04
GENCC_000106-HGNC_17521-OMIM_137580-HP_0000005-GENCC_100008	HGNC:17521	ZNF385A	MONDO:0007661	Tourette syndrome	OMIM:137580	OMIM:137580	GENCC:100008	No Known Disease Relationship	HP:0000005	Unknown	GENCC:000106	Invitae	HGNC:17521	ZNF385A	OMIM:137580	Tourette syndrome	HP:0000005		GENCC:000106	INVITAE	GENCC:100008	No Known Disease Relationship	2018-11-05 20:04:41			28472652	https://view.publitas.com/invitae/invitaeposter_nsgc2019_curatingthehumangenome/page/87	ZNF385A0Tourette	2020-12-04
GENCC_000106-HGNC_17643-OMIM_137580-HP_0000005-GENCC_100008	HGNC:17643	GOPC	MONDO:0007661	Tourette syndrome	OMIM:137580	OMIM:137580	GENCC:100008	No Known Disease Relationship	HP:0000005	Unknown	GENCC:000106	Invitae	HGNC:17643	GOPC	OMIM:137580	Tourette syndrome	HP:0000005		GENCC:000106	INVITAE	GENCC:100008	No Known Disease Relationship	2018-03-23 20:04:41				https://view.publitas.com/invitae/invitaeposter_nsgc2019_curatingthehumangenome/page/88	GOPC0Tourette	2020-12-04
GENCC_000106-HGNC_17841-OMIM_119540-HP_0000005-GENCC_100008	HGNC:17841	MORN5	MONDO:0007336	isolated cleft palate	OMIM:119540	OMIM:119540	GENCC:100008	No Known Disease Relationship	HP:0000005	Unknown	GENCC:000106	Invitae	HGNC:17841	MORN5	OMIM:119540	Cleft palate, isolated	HP:0000005		GENCC:000106	INVITAE	GENCC:100008	No Known Disease Relationship	2018-01-22 20:04:41			27630576	https://view.publitas.com/invitae/invitaeposter_nsgc2019_curatingthehumangenome/page/89	MORN50CleftPal02	2020-12-04
GENCC_000106-HGNC_17845-OMIM_181500-HP_0000005-GENCC_100008	HGNC:17845	SULT1B1	MONDO:0005090	schizophrenia (disease)	OMIM:181500	OMIM:181500	GENCC:100008	No Known Disease Relationship	HP:0000005	Unknown	GENCC:000106	Invitae	HGNC:17845	SULT1B1	OMIM:181500	{Schizophrenia}	HP:0000005		GENCC:000106	INVITAE	GENCC:100008	No Known Disease Relationship	2018-02-19 20:04:41			24463507, 24463507	https://view.publitas.com/invitae/invitaeposter_nsgc2019_curatingthehumangenome/page/90	SULT1B10Schizop	2020-12-04
GENCC_000106-HGNC_17937-OMIM_181500-HP_0000005-GENCC_100008	HGNC:17937	CUZD1	MONDO:0005090	schizophrenia (disease)	OMIM:181500	OMIM:181500	GENCC:100008	No Known Disease Relationship	HP:0000005	Unknown	GENCC:000106	Invitae	HGNC:17937	CUZD1	OMIM:181500	{Schizophrenia}	HP:0000005		GENCC:000106	INVITAE	GENCC:100008	No Known Disease Relationship	2018-03-13 20:04:41				https://view.publitas.com/invitae/invitaeposter_nsgc2019_curatingthehumangenome/page/91	CUZD10Schizop	2020-12-04
GENCC_000106-HGNC_17992-OMIM_181500-HP_0000005-GENCC_100008	HGNC:17992	TRPM3	MONDO:0005090	schizophrenia (disease)	OMIM:181500	OMIM:181500	GENCC:100008	No Known Disease Relationship	HP:0000005	Unknown	GENCC:000106	Invitae	HGNC:17992	TRPM3	OMIM:181500	{Schizophrenia}	HP:0000005		GENCC:000106	INVITAE	GENCC:100008	No Known Disease Relationship	2017-05-16 20:04:42			24463508	https://view.publitas.com/invitae/invitaeposter_nsgc2019_curatingthehumangenome/page/92	TRPM30Schizop	2020-12-04
GENCC_000106-HGNC_1802-OMIM_146520-HP_0000006-GENCC_100002	HGNC:1802	CDSN	MONDO:0007805	hypotrichosis 2	OMIM:146520	OMIM:146520	GENCC:100002	Strong	HP:0000006	Autosomal dominant	GENCC:000106	Invitae	HGNC:1802	CDSN	OMIM:146520	Hypotrichosis general	HP:0000006		GENCC:000106	INVITAE	GENCC:100002	STRONG	2017-03-28 20:04:42			12754508, 12754508, 12754508, 23746069, 12754508	https://view.publitas.com/invitae/invitaeposter_nsgc2019_curatingthehumangenome/page/93	CDSN0Hypotric	2020-12-04
GENCC_000106-HGNC_18039-OMIM_137580-HP_0000005-GENCC_100008	HGNC:18039	KDM5B	MONDO:0007661	Tourette syndrome	OMIM:137580	OMIM:137580	GENCC:100008	No Known Disease Relationship	HP:0000005	Unknown	GENCC:000106	Invitae	HGNC:18039	KDM5B	OMIM:137580	Tourette syndrome	HP:0000005		GENCC:000106	INVITAE	GENCC:100008	No Known Disease Relationship	2017-12-28 20:04:42			28472652	https://view.publitas.com/invitae/invitaeposter_nsgc2019_curatingthehumangenome/page/94	KDM5B0Tourette	2020-12-04
GENCC_000106-HGNC_18333-OMIM_137580-HP_0000005-GENCC_100008	HGNC:18333	TIGD2	MONDO:0007661	Tourette syndrome	OMIM:137580	OMIM:137580	GENCC:100008	No Known Disease Relationship	HP:0000005	Unknown	GENCC:000106	Invitae	HGNC:18333	TIGD2	OMIM:137580	Tourette syndrome	HP:0000005		GENCC:000106	INVITAE	GENCC:100008	No Known Disease Relationship	2018-04-02 20:04:42			28472652	https://view.publitas.com/invitae/invitaeposter_nsgc2019_curatingthehumangenome/page/96	TIGD20Tourette	2020-12-04
GENCC_000106-HGNC_18398-OMIM_136000-HP_0000006-GENCC_100002	HGNC:18398	SMARCAD1	MONDO:0007619	isolated congenital adermatoglyphia	OMIM:136000	OMIM:136000	GENCC:100002	Strong	HP:0000006	Autosomal dominant	GENCC:000106	Invitae	HGNC:18398	SMARCAD1	OMIM:136000	Adermatoglyphia	HP:0000006		GENCC:000106	INVITAE	GENCC:100002	STRONG	2017-05-04 20:04:42			29269196, 26932190, 21820097, 24909267, 21820097	https://view.publitas.com/invitae/invitaeposter_nsgc2019_curatingthehumangenome/page/97	SMARCAD10Adermato	2020-12-04
GENCC_000106-HGNC_18472-OMIM_181500-HP_0000005-GENCC_100004	HGNC:18472	ZDHHC5	MONDO:0005090	schizophrenia (disease)	OMIM:181500	OMIM:181500	GENCC:100004	Limited	HP:0000005	Unknown	GENCC:000106	Invitae	HGNC:18472	ZDHHC5	OMIM:181500	{Schizophrenia}	HP:0000005		GENCC:000106	INVITAE	GENCC:100004	LIMITED	2018-07-18 20:04:42			29024729	https://view.publitas.com/invitae/invitaeposter_nsgc2019_curatingthehumangenome/page/98	ZDHHC50Schizop	2020-12-04
GENCC_000106-HGNC_18533-OMIM_181500-HP_0000005-GENCC_100008	HGNC:18533	USP48	MONDO:0005090	schizophrenia (disease)	OMIM:181500	OMIM:181500	GENCC:100008	No Known Disease Relationship	HP:0000005	Unknown	GENCC:000106	Invitae	HGNC:18533	USP48	OMIM:181500	{Schizophrenia}	HP:0000005		GENCC:000106	INVITAE	GENCC:100008	No Known Disease Relationship	2017-04-06 20:04:42			26666178	https://view.publitas.com/invitae/invitaeposter_nsgc2019_curatingthehumangenome/page/99	USP480Schizop	2020-12-04
GENCC_000106-HGNC_1869-OMIM_143470-HP_0000006-GENCC_100002	HGNC:1869	CETP	MONDO:0007744	cholesterol-ester transfer protein deficiency	OMIM:143470	OMIM:143470	GENCC:100002	Strong	HP:0000006	Autosomal dominant	GENCC:000106	Invitae	HGNC:1869	CETP	OMIM:143470	Hyperalphalipoproteinemia	HP:0000006		GENCC:000106	INVITAE	GENCC:100002	STRONG	2019-10-04 20:04:43			1200546, 9437190, 16855848, 9508004, 8906592, 28428219	https://view.publitas.com/invitae/invitaeposter_nsgc2019_curatingthehumangenome/page/100	CETP0Hyperalp	2020-12-04
GENCC_000106-HGNC_18732-OMIM_137580-HP_0000005-GENCC_100008	HGNC:18732	KLHL9	MONDO:0007661	Tourette syndrome	OMIM:137580	OMIM:137580	GENCC:100008	No Known Disease Relationship	HP:0000005	Unknown	GENCC:000106	Invitae	HGNC:18732	KLHL9	OMIM:137580	Tourette syndrome	HP:0000005		GENCC:000106	INVITAE	GENCC:100008	No Known Disease Relationship	2018-10-05 20:04:43			28191890	https://view.publitas.com/invitae/invitaeposter_nsgc2019_curatingthehumangenome/page/101	KLHL90Tourette	2020-12-04
GENCC_000106-HGNC_18762-OMIM_138500-HP_0000006-GENCC_100004	HGNC:18762	SLC36A2	MONDO:0007677	hyperglycinuria (disease)	OMIM:138500	OMIM:138500	GENCC:100004	Limited	HP:0000006	Autosomal dominant	GENCC:000106	Invitae	HGNC:18762	SLC36A2	OMIM:138500	Hyperglycinuria 2	HP:0000006		GENCC:000106	INVITAE	GENCC:100004	LIMITED	2017-05-11 20:04:43			19033659	https://view.publitas.com/invitae/invitaeposter_nsgc2019_curatingthehumangenome/page/103	SLC36A20Hypergly02	2020-12-04
GENCC_000106-HGNC_1884-OMIM_167800-HP_0000006-GENCC_100004	HGNC:1884	CFTR	MONDO:0008185	hereditary chronic pancreatitis	OMIM:167800	OMIM:167800	GENCC:100004	Limited	HP:0000006	Autosomal dominant	GENCC:000106	Invitae	HGNC:1884	CFTR	OMIM:167800	Hereditary pancreatitis	HP:0000006		GENCC:000106	INVITAE	GENCC:100004	LIMITED	2019-02-27 20:04:43				https://view.publitas.com/invitae/invitaeposter_nsgc2019_curatingthehumangenome/page/104	CFTR0Pancreatitis	2020-12-04
GENCC_000106-HGNC_1908-OMIM_200150-HP_0000007-GENCC_100002	HGNC:1908	VPS13A	MONDO:0008695	chorea-acanthocytosis	OMIM:200150	OMIM:200150	GENCC:100002	Strong	HP:0000007	Autosomal recessive	GENCC:000106	Invitae	HGNC:1908	VPS13A	OMIM:200150	Choreoacanthocytosis	HP:0000007		GENCC:000106	INVITAE	GENCC:100002	STRONG	2017-05-03 20:04:43				https://view.publitas.com/invitae/invitaeposter_nsgc2019_curatingthehumangenome/page/105	VPS13A0Choreoac	2020-12-04
GENCC_000106-HGNC_19164-OMIM_181500-HP_0000005-GENCC_100008	HGNC:19164	STARD13	MONDO:0005090	schizophrenia (disease)	OMIM:181500	OMIM:181500	GENCC:100008	No Known Disease Relationship	HP:0000005	Unknown	GENCC:000106	Invitae	HGNC:19164	STARD13	OMIM:181500	{Schizophrenia}	HP:0000005		GENCC:000106	INVITAE	GENCC:100008	No Known Disease Relationship	2017-05-23 20:04:43			24463507	https://view.publitas.com/invitae/invitaeposter_nsgc2019_curatingthehumangenome/page/106	STARD130Schizop	2020-12-04
GENCC_000106-HGNC_19167-OMIM_181500-HP_0000005-GENCC_100008	HGNC:19167	KIF17	MONDO:0005090	schizophrenia (disease)	OMIM:181500	OMIM:181500	GENCC:100008	No Known Disease Relationship	HP:0000005	Unknown	GENCC:000106	Invitae	HGNC:19167	KIF17	OMIM:181500	{Schizophrenia}	HP:0000005		GENCC:000106	INVITAE	GENCC:100008	No Known Disease Relationship	2017-05-10 20:04:43			20646681, 21521616, 26421900	https://view.publitas.com/invitae/invitaeposter_nsgc2019_curatingthehumangenome/page/107	KIF170Schizop	2020-12-04
GENCC_000106-HGNC_19214-OMIM_181500-HP_0000005-GENCC_100008	HGNC:19214	SHKBP1	MONDO:0005090	schizophrenia (disease)	OMIM:181500	OMIM:181500	GENCC:100008	No Known Disease Relationship	HP:0000005	Unknown	GENCC:000106	Invitae	HGNC:19214	SHKBP1	OMIM:181500	{Schizophrenia}	HP:0000005		GENCC:000106	INVITAE	GENCC:100008	No Known Disease Relationship	2017-05-24 20:04:43			28135719, 24463507	https://view.publitas.com/invitae/invitaeposter_nsgc2019_curatingthehumangenome/page/108	SHKBP10Schizop	2020-12-04
GENCC_000106-HGNC_1932-OMIM_181500-HP_0000005-GENCC_100008	HGNC:1932	CHI3L1	MONDO:0005090	schizophrenia (disease)	OMIM:181500	OMIM:181500	GENCC:100008	No Known Disease Relationship	HP:0000005	Unknown	GENCC:000106	Invitae	HGNC:1932	CHI3L1	OMIM:181500	{Schizophrenia, susceptibility to} 3	HP:0000005		GENCC:000106	INVITAE	GENCC:100008	No Known Disease Relationship	2018-04-12 20:04:43				https://view.publitas.com/invitae/invitaeposter_nsgc2019_curatingthehumangenome/page/109	CHI3L10Schizop06	2020-12-04
GENCC_000106-HGNC_19344-OMIM_137580-HP_0000005-GENCC_100008	HGNC:19344	DENND5A	MONDO:0007661	Tourette syndrome	OMIM:137580	OMIM:137580	GENCC:100008	No Known Disease Relationship	HP:0000005	Unknown	GENCC:000106	Invitae	HGNC:19344	DENND5A	OMIM:137580	Tourette syndrome	HP:0000005		GENCC:000106	INVITAE	GENCC:100008	No Known Disease Relationship	2018-08-24 20:04:43				https://view.publitas.com/invitae/invitaeposter_nsgc2019_curatingthehumangenome/page/110	DENND5A0Tourette	2020-12-04
GENCC_000106-HGNC_1952-OMIM_100100-HP_0000007-GENCC_100002	HGNC:1952	CHRM3	MONDO:0007032	prune belly syndrome	OMIM:100100	OMIM:100100	GENCC:100002	Strong	HP:0000007	Autosomal recessive	GENCC:000106	Invitae	HGNC:1952	CHRM3	OMIM:100100	Prune belly syndrome	HP:0000007		GENCC:000106	INVITAE	GENCC:100002	STRONG	2017-06-07 20:04:43			22077972, 31441039, 10944224, 22077972	https://view.publitas.com/invitae/invitaeposter_nsgc2019_curatingthehumangenome/page/111	CHRM30PruneBe	2020-12-04
GENCC_000106-HGNC_19916-OMIM_181500-HP_0000005-GENCC_100008	HGNC:19916	KIF24	MONDO:0005090	schizophrenia (disease)	OMIM:181500	OMIM:181500	GENCC:100008	No Known Disease Relationship	HP:0000005	Unknown	GENCC:000106	Invitae	HGNC:19916	KIF24	OMIM:181500	{Schizophrenia}	HP:0000005		GENCC:000106	INVITAE	GENCC:100008	No Known Disease Relationship	2017-07-03 20:04:43				https://view.publitas.com/invitae/invitaeposter_nsgc2019_curatingthehumangenome/page/112	KIF240Schizop	2020-12-04
GENCC_000106-HGNC_20297-OMIM_137580-HP_0000005-GENCC_100008	HGNC:20297	SLITRK1	MONDO:0007661	Tourette syndrome	OMIM:137580	OMIM:137580	GENCC:100008	No Known Disease Relationship	HP:0000005	Unknown	GENCC:000106	Invitae	HGNC:20297	SLITRK1	OMIM:137580	Tourette syndrome	HP:0000005		GENCC:000106	INVITAE	GENCC:100008	No Known Disease Relationship	2019-06-19 20:04:43			27812321, 16224024, 19018236, 16224024, 27708560, 16224024, 18794888	https://view.publitas.com/invitae/invitaeposter_nsgc2019_curatingthehumangenome/page/113	SLITRK10Tourette	2020-12-04
GENCC_000106-HGNC_20323-OMIM_125400-HP_0000007-GENCC_100002	HGNC:20323	SMOC2	MONDO:0007436	dentin dysplasia type I	OMIM:125400	OMIM:125400	GENCC:100002	Strong	HP:0000007	Autosomal recessive	GENCC:000106	Invitae	HGNC:20323	SMOC2	OMIM:125400	Dentin dysplasia, type I, with microdontia and misshapen teeth	HP:0000007		GENCC:000106	INVITAE	GENCC:100002	STRONG	2017-12-04 20:04:44			23317772, 22152679, 22152679, 23317772	https://view.publitas.com/invitae/invitaeposter_nsgc2019_curatingthehumangenome/page/114	SMOC20DentinDy	2020-12-04
GENCC_000106-HGNC_20412-OMIM_181500-HP_0000005-GENCC_100008	HGNC:20412	KRT20	MONDO:0005090	schizophrenia (disease)	OMIM:181500	OMIM:181500	GENCC:100008	No Known Disease Relationship	HP:0000005	Unknown	GENCC:000106	Invitae	HGNC:20412	KRT20	OMIM:181500	{Schizophrenia}	HP:0000005		GENCC:000106	INVITAE	GENCC:100008	No Known Disease Relationship	2017-05-23 20:04:44			24463507	https://view.publitas.com/invitae/invitaeposter_nsgc2019_curatingthehumangenome/page/115	KRT200Schizop	2020-12-04
GENCC_000106-HGNC_20494-OMIM_137580-HP_0000005-GENCC_100004	HGNC:20494	FSCB	MONDO:0007661	Tourette syndrome	OMIM:137580	OMIM:137580	GENCC:100004	Limited	HP:0000005	Unknown	GENCC:000106	Invitae	HGNC:20494	FSCB	OMIM:137580	Tourette syndrome	HP:0000005		GENCC:000106	INVITAE	GENCC:100004	LIMITED	2017-05-25 20:04:44			20427753	https://view.publitas.com/invitae/invitaeposter_nsgc2019_curatingthehumangenome/page/116	FSCB0Tourette	2020-12-04
GENCC_000106-HGNC_20611-OMIM_113750-HP_0000007-GENCC_100002	HGNC:20611	SLC24A5	MONDO:0018264	oculocutaneous albinism type 6	OMIM:113750	OMIM:113750	GENCC:100002	Strong	HP:0000007	Autosomal recessive	GENCC:000106	Invitae	HGNC:20611	SLC24A5	OMIM:113750	Albinism, oculocutaneous, type VI	HP:0000007		GENCC:000106	INVITAE	GENCC:100002	STRONG	2017-09-28 20:04:44			26686029, 23985994, 23364476	https://view.publitas.com/invitae/invitaeposter_nsgc2019_curatingthehumangenome/page/117	SLC24A50Albinism03	2020-12-04
GENCC_000106-HGNC_20670-OMIM_200110-HP_0000006-GENCC_100002	HGNC:20670	TWIST2	MONDO:0008693	ablepharon macrostomia syndrome	OMIM:200110	OMIM:200110	GENCC:100002	Strong	HP:0000006	Autosomal dominant	GENCC:000106	Invitae	HGNC:20670	TWIST2	OMIM:200110	Ablepharon-macrostomia syndrome	HP:0000006		GENCC:000106	INVITAE	GENCC:100002	STRONG	2017-09-06 20:04:44			26119818	https://view.publitas.com/invitae/invitaeposter_nsgc2019_curatingthehumangenome/page/118	TWIST20Ablephar	2020-12-04
GENCC_000106-HGNC_20738-OMIM_181500-HP_0000005-GENCC_100008	HGNC:20738	SYVN1	MONDO:0005090	schizophrenia (disease)	OMIM:181500	OMIM:181500	GENCC:100008	No Known Disease Relationship	HP:0000005	Unknown	GENCC:000106	Invitae	HGNC:20738	SYVN1	OMIM:181500	{Schizophrenia}	HP:0000005		GENCC:000106	INVITAE	GENCC:100008	No Known Disease Relationship	2018-07-27 20:04:44				https://view.publitas.com/invitae/invitaeposter_nsgc2019_curatingthehumangenome/page/119	SYVN10Schizop	2020-12-04
GENCC_000106-HGNC_20788-OMIM_148500-HP_0000006-GENCC_100002	HGNC:20788	RHBDF2	MONDO:0007856	palmoplantar keratoderma-esophageal carcinoma syndrome	OMIM:148500	OMIM:148500	GENCC:100002	Strong	HP:0000006	Autosomal dominant	GENCC:000106	Invitae	HGNC:20788	RHBDF2	OMIM:148500	Tylosis with esophageal cancer	HP:0000006	Autosomal dominant inheritance	GENCC:000106	INVITAE	GENCC:100002	STRONG	2020-08-28 13:24:30			8508402, 8508402	https://view.publitas.com/invitae/invitaeposter_nsgc2019_curatingthehumangenome/page/1	RHBDF20TylosisW	2021-12-24
GENCC_000106-HGNC_20821-OMIM_137580-HP_0000005-GENCC_100008	HGNC:20821	COL24A1	MONDO:0007661	Tourette syndrome	OMIM:137580	OMIM:137580	GENCC:100008	No Known Disease Relationship	HP:0000005	Unknown	GENCC:000106	Invitae	HGNC:20821	COL24A1	OMIM:137580	Tourette syndrome	HP:0000005		GENCC:000106	INVITAE	GENCC:100008	No Known Disease Relationship	2018-03-19 20:04:44			28472652	https://view.publitas.com/invitae/invitaeposter_nsgc2019_curatingthehumangenome/page/121	COL24A10Tourette	2020-12-04
GENCC_000106-HGNC_20886-OMIM_137580-HP_0000005-GENCC_100004	HGNC:20886	AGPAT5	MONDO:0007661	Tourette syndrome	OMIM:137580	OMIM:137580	GENCC:100004	Limited	HP:0000005	Unknown	GENCC:000106	Invitae	HGNC:20886	AGPAT5	OMIM:137580	Tourette syndrome	HP:0000005		GENCC:000106	INVITAE	GENCC:100004	LIMITED	2018-04-18 20:04:44			28472652	https://view.publitas.com/invitae/invitaeposter_nsgc2019_curatingthehumangenome/page/122	AGPAT50Tourette	2020-12-04
GENCC_000106-HGNC_21086-OMIM_119540-HP_0000005-GENCC_100008	HGNC:21086	MIB1	MONDO:0007336	isolated cleft palate	OMIM:119540	OMIM:119540	GENCC:100008	No Known Disease Relationship	HP:0000005	Unknown	GENCC:000106	Invitae	HGNC:21086	MIB1	OMIM:119540	Cleft palate, isolated	HP:0000005		GENCC:000106	INVITAE	GENCC:100008	No Known Disease Relationship	2019-06-13 20:04:44			28767323	https://view.publitas.com/invitae/invitaeposter_nsgc2019_curatingthehumangenome/page/123	MIB10CleftPal02	2020-12-04
GENCC_000106-HGNC_21285-OMIM_143870-HP_0000006-GENCC_100002	HGNC:21285	ADCY10	MONDO:0007748	hypercalciuria, absorptive, 2	OMIM:143870	OMIM:143870	GENCC:100002	Strong	HP:0000006	Autosomal dominant	GENCC:000106	Invitae	HGNC:21285	ADCY10	OMIM:143870	{Hypercalciuria, absorptive, susceptibility to}	HP:0000006		GENCC:000106	INVITAE	GENCC:100002	STRONG	2019-07-01 20:04:44			31119281, 26787776, 25296721, 11932268, 27627854	https://view.publitas.com/invitae/invitaeposter_nsgc2019_curatingthehumangenome/page/124	ADCY100Hyperca	2020-12-04
GENCC_000106-HGNC_21288-OMIM_181500-HP_0000005-GENCC_100008	HGNC:21288	C6orf132	MONDO:0005090	schizophrenia (disease)	OMIM:181500	OMIM:181500	GENCC:100008	No Known Disease Relationship	HP:0000005	Unknown	GENCC:000106	Invitae	HGNC:21288	C6orf132	OMIM:181500	{Schizophrenia}	HP:0000005		GENCC:000106	INVITAE	GENCC:100008	No Known Disease Relationship	2017-09-02 20:04:44				https://view.publitas.com/invitae/invitaeposter_nsgc2019_curatingthehumangenome/page/125	C6orf1320Schizop	2020-12-04
GENCC_000106-HGNC_2171-OMIM_181500-HP_0000005-GENCC_100008	HGNC:2171	CNTN1	MONDO:0005090	schizophrenia (disease)	OMIM:181500	OMIM:181500	GENCC:100008	No Known Disease Relationship	HP:0000005	Unknown	GENCC:000106	Invitae	HGNC:2171	CNTN1	OMIM:181500	{Schizophrenia}	HP:0000005		GENCC:000106	INVITAE	GENCC:100008	No Known Disease Relationship	2018-09-11 20:04:45				https://view.publitas.com/invitae/invitaeposter_nsgc2019_curatingthehumangenome/page/126	CNTN10Schizop	2020-12-04
GENCC_000106-HGNC_21735-OMIM_181500-HP_0000005-GENCC_100008	HGNC:21735	LHX6	MONDO:0005090	schizophrenia (disease)	OMIM:181500	OMIM:181500	GENCC:100008	No Known Disease Relationship	HP:0000005	Unknown	GENCC:000106	Invitae	HGNC:21735	LHX6	OMIM:181500	{Schizophrenia}	HP:0000005		GENCC:000106	INVITAE	GENCC:100008	No Known Disease Relationship	2017-06-19 20:04:45			24463507	https://view.publitas.com/invitae/invitaeposter_nsgc2019_curatingthehumangenome/page/127	LHX60Schizop	2020-12-04
GENCC_000106-HGNC_21746-OMIM_137580-HP_0000005-GENCC_100008	HGNC:21746	CPEB3	MONDO:0007661	Tourette syndrome	OMIM:137580	OMIM:137580	GENCC:100008	No Known Disease Relationship	HP:0000005	Unknown	GENCC:000106	Invitae	HGNC:21746	CPEB3	OMIM:137580	Tourette syndrome	HP:0000005		GENCC:000106	INVITAE	GENCC:100008	No Known Disease Relationship	2018-06-23 20:04:45			28472652	https://view.publitas.com/invitae/invitaeposter_nsgc2019_curatingthehumangenome/page/128	CPEB30Tourette	2020-12-04
GENCC_000106-HGNC_2176-OMIM_137580-HP_0000005-GENCC_100004	HGNC:2176	CNTN6	MONDO:0007661	Tourette syndrome	OMIM:137580	OMIM:137580	GENCC:100004	Limited	HP:0000005	Unknown	GENCC:000106	Invitae	HGNC:2176	CNTN6	OMIM:137580	Tourette syndrome	HP:0000005		GENCC:000106	INVITAE	GENCC:100004	LIMITED	2017-12-05 20:04:45			28641109	https://view.publitas.com/invitae/invitaeposter_nsgc2019_curatingthehumangenome/page/129	CNTN60Tourette	2020-12-04
GENCC_000106-HGNC_222-OMIM_137580-HP_0000005-GENCC_100004	HGNC:222	ADAMTS6	MONDO:0007661	Tourette syndrome	OMIM:137580	OMIM:137580	GENCC:100004	Limited	HP:0000005	Unknown	GENCC:000106	Invitae	HGNC:222	ADAMTS6	OMIM:137580	Tourette syndrome	HP:0000005		GENCC:000106	INVITAE	GENCC:100004	LIMITED	2018-08-20 20:04:45			28472652	https://view.publitas.com/invitae/invitaeposter_nsgc2019_curatingthehumangenome/page/130	ADAMTS60Tourette	2020-12-04
GENCC_000106-HGNC_22209-OMIM_137580-HP_0000005-GENCC_100008	HGNC:22209	STRIP2	MONDO:0007661	Tourette syndrome	OMIM:137580	OMIM:137580	GENCC:100008	No Known Disease Relationship	HP:0000005	Unknown	GENCC:000106	Invitae	HGNC:22209	STRIP2	OMIM:137580	Tourette syndrome	HP:0000005		GENCC:000106	INVITAE	GENCC:100008	No Known Disease Relationship	2019-08-12 20:04:45			28608572	https://view.publitas.com/invitae/invitaeposter_nsgc2019_curatingthehumangenome/page/131	STRIP20Tourette	2020-12-04
GENCC_000106-HGNC_22945-OMIM_137580-HP_0000005-GENCC_100008	HGNC:22945	NLRP11	MONDO:0007661	Tourette syndrome	OMIM:137580	OMIM:137580	GENCC:100008	No Known Disease Relationship	HP:0000005	Unknown	GENCC:000106	Invitae	HGNC:22945	NLRP11	OMIM:137580	Tourette syndrome	HP:0000005		GENCC:000106	INVITAE	GENCC:100008	No Known Disease Relationship	2018-05-04 20:04:45			28472652	https://view.publitas.com/invitae/invitaeposter_nsgc2019_curatingthehumangenome/page/132	NLRP110Tourette	2020-12-04
GENCC_000106-HGNC_2321-OMIM_121300-HP_0000006-GENCC_100002	HGNC:2321	CPOX	MONDO:0007369	hereditary coproporphyria	OMIM:121300	OMIM:121300	GENCC:100002	Strong	HP:0000006	Autosomal dominant	GENCC:000106	Invitae	HGNC:2321	CPOX	OMIM:121300	Coproporphyria	HP:0000006		GENCC:000106	INVITAE	GENCC:100002	STRONG	2017-04-03 20:04:45			9888388, 8990017, 8012360	https://view.publitas.com/invitae/invitaeposter_nsgc2019_curatingthehumangenome/page/133	CPOX0Copropor	2020-12-04
GENCC_000106-HGNC_2321-OMIM_121300-HP_0000007-GENCC_100002	HGNC:2321	CPOX	MONDO:0007369	hereditary coproporphyria	OMIM:121300	OMIM:121300	GENCC:100002	Strong	HP:0000007	Autosomal recessive	GENCC:000106	Invitae	HGNC:2321	CPOX	OMIM:121300	Harderoporphyria	HP:0000007		GENCC:000106	INVITAE	GENCC:100002	STRONG	2017-04-03 20:04:45			21103937, 9454777, 7757079	https://view.publitas.com/invitae/invitaeposter_nsgc2019_curatingthehumangenome/page/134	CPOX0Harderop	2020-12-04
GENCC_000106-HGNC_23505-OMIM_107600-HP_0000006-GENCC_100004	HGNC:23505	BMS1	MONDO:0007145	aplasia cutis congenita (disease)	OMIM:107600	OMIM:107600	GENCC:100004	Limited	HP:0000006	Autosomal dominant	GENCC:000106	Invitae	HGNC:23505	BMS1	OMIM:107600	?Aplasia cutis congenita, nonsyndromic	HP:0000006		GENCC:000106	INVITAE	GENCC:100004	LIMITED	2017-06-13 20:04:45			23785305	https://view.publitas.com/invitae/invitaeposter_nsgc2019_curatingthehumangenome/page/135	BMS10Aplasia	2020-12-04
GENCC_000106-HGNC_23594-OMIM_181500-HP_0000005-GENCC_100008	HGNC:23594	VPS13C	MONDO:0005090	schizophrenia (disease)	OMIM:181500	OMIM:181500	GENCC:100008	No Known Disease Relationship	HP:0000005	Unknown	GENCC:000106	Invitae	HGNC:23594	VPS13C	OMIM:181500	{Schizophrenia}	HP:0000005		GENCC:000106	INVITAE	GENCC:100008	No Known Disease Relationship	2017-04-12 20:04:45			24463507	https://view.publitas.com/invitae/invitaeposter_nsgc2019_curatingthehumangenome/page/136	VPS13C0Schizop	2020-12-04
GENCC_000106-HGNC_24047-OMIM_137580-HP_0000005-GENCC_100008	HGNC:24047	ATL2	MONDO:0007661	Tourette syndrome	OMIM:137580	OMIM:137580	GENCC:100008	No Known Disease Relationship	HP:0000005	Unknown	GENCC:000106	Invitae	HGNC:24047	ATL2	OMIM:137580	Tourette syndrome	HP:0000005		GENCC:000106	INVITAE	GENCC:100008	No Known Disease Relationship	2018-03-26 20:04:45			28472652	https://view.publitas.com/invitae/invitaeposter_nsgc2019_curatingthehumangenome/page/137	ATL20Tourette	2020-12-04
GENCC_000106-HGNC_24083-OMIM_181500-HP_0000005-GENCC_100008	HGNC:24083	MAMDC4	MONDO:0005090	schizophrenia (disease)	OMIM:181500	OMIM:181500	GENCC:100008	No Known Disease Relationship	HP:0000005	Unknown	GENCC:000106	Invitae	HGNC:24083	MAMDC4	OMIM:181500	{Schizophrenia}	HP:0000005		GENCC:000106	INVITAE	GENCC:100008	No Known Disease Relationship	2017-06-05 20:04:45			24463507	https://view.publitas.com/invitae/invitaeposter_nsgc2019_curatingthehumangenome/page/138	MAMDC40Schizop	2020-12-04
GENCC_000106-HGNC_24160-OMIM_117210-HP_0000006-GENCC_100002	HGNC:24160	BEAN1	MONDO:0007296	spinocerebellar ataxia type 31	OMIM:117210	OMIM:117210	GENCC:100002	Strong	HP:0000006	Autosomal dominant	GENCC:000106	Invitae	HGNC:24160	BEAN1	OMIM:117210	Spinocerebellar ataxia 31	HP:0000006		GENCC:000106	INVITAE	GENCC:100002	STRONG	2018-09-10 20:04:46			19878914, 23607545, 28362824, 19878914, 23607545	https://view.publitas.com/invitae/invitaeposter_nsgc2019_curatingthehumangenome/page/139	BEAN10Spinocer010	2020-12-04
GENCC_000106-HGNC_24224-OMIM_137580-HP_0000005-GENCC_100008	HGNC:24224	CDK12	MONDO:0007661	Tourette syndrome	OMIM:137580	OMIM:137580	GENCC:100008	No Known Disease Relationship	HP:0000005	Unknown	GENCC:000106	Invitae	HGNC:24224	CDK12	OMIM:137580	Tourette syndrome	HP:0000005		GENCC:000106	INVITAE	GENCC:100008	No Known Disease Relationship	2017-12-03 20:04:46			30333958, 28472652	https://view.publitas.com/invitae/invitaeposter_nsgc2019_curatingthehumangenome/page/140	CDK120Tourette	2020-12-04
GENCC_000106-HGNC_2456-OMIM_137580-HP_0000005-GENCC_100004	HGNC:2456	CSNK1G3	MONDO:0007661	Tourette syndrome	OMIM:137580	OMIM:137580	GENCC:100004	Limited	HP:0000005	Unknown	GENCC:000106	Invitae	HGNC:2456	CSNK1G3	OMIM:137580	Tourette syndrome	HP:0000005		GENCC:000106	INVITAE	GENCC:100004	LIMITED	2018-08-22 20:04:46				https://view.publitas.com/invitae/invitaeposter_nsgc2019_curatingthehumangenome/page/141	CSNK1G30Tourette	2020-12-04
GENCC_000106-HGNC_24713-OMIM_181500-HP_0000005-GENCC_100008	HGNC:24713	QRICH1	MONDO:0005090	schizophrenia (disease)	OMIM:181500	OMIM:181500	GENCC:100008	No Known Disease Relationship	HP:0000005	Unknown	GENCC:000106	Invitae	HGNC:24713	QRICH1	OMIM:181500	{Schizophrenia}	HP:0000005		GENCC:000106	INVITAE	GENCC:100008	No Known Disease Relationship	2017-07-11 20:04:46			27694994	https://view.publitas.com/invitae/invitaeposter_nsgc2019_curatingthehumangenome/page/142	QRICH10Schizop	2020-12-04
GENCC_000106-HGNC_24725-OMIM_127000-HP_0000006-GENCC_100002	HGNC:24725	FAM111A	MONDO:0007478	autosomal dominant Kenny-Caffey syndrome	OMIM:127000	OMIM:127000	GENCC:100002	Strong	HP:0000006	Autosomal dominant	GENCC:000106	Invitae	HGNC:24725	FAM111A	OMIM:127000	Kenny-Caffey syndrome, type 2	HP:0000006		GENCC:000106	INVITAE	GENCC:100002	STRONG	2017-05-09 20:04:46			23684011, 28138333, 23684011, 23996431, 24635597	https://view.publitas.com/invitae/invitaeposter_nsgc2019_curatingthehumangenome/page/143	FAM111A0KennyCa	2020-12-04
GENCC_000106-HGNC_24820-OMIM_181500-HP_0000005-GENCC_100008	HGNC:24820	FAM189A2	MONDO:0005090	schizophrenia (disease)	OMIM:181500	OMIM:181500	GENCC:100008	No Known Disease Relationship	HP:0000005	Unknown	GENCC:000106	Invitae	HGNC:24820	FAM189A2	OMIM:181500	{Schizophrenia}	HP:0000005		GENCC:000106	INVITAE	GENCC:100008	No Known Disease Relationship	2017-05-24 20:04:46			20602916, 25420024	https://view.publitas.com/invitae/invitaeposter_nsgc2019_curatingthehumangenome/page/144	FAM189A20Schizop	2020-12-04
GENCC_000106-HGNC_25192-OMIM_137580-HP_0000005-GENCC_100008	HGNC:25192	ARL8A	MONDO:0007661	Tourette syndrome	OMIM:137580	OMIM:137580	GENCC:100008	No Known Disease Relationship	HP:0000005	Unknown	GENCC:000106	Invitae	HGNC:25192	ARL8A	OMIM:137580	Tourette syndrome	HP:0000005		GENCC:000106	INVITAE	GENCC:100008	No Known Disease Relationship	2018-09-12 20:04:46			28472652	https://view.publitas.com/invitae/invitaeposter_nsgc2019_curatingthehumangenome/page/145	ARL8A0Tourette	2020-12-04
GENCC_000106-HGNC_25369-OMIM_137580-HP_0000005-GENCC_100008	HGNC:25369	POM121L12	MONDO:0007661	Tourette syndrome	OMIM:137580	OMIM:137580	GENCC:100008	No Known Disease Relationship	HP:0000005	Unknown	GENCC:000106	Invitae	HGNC:25369	POM121L12	OMIM:137580	Tourette syndrome	HP:0000005		GENCC:000106	INVITAE	GENCC:100008	No Known Disease Relationship	2018-03-12 20:04:46			2842652	https://view.publitas.com/invitae/invitaeposter_nsgc2019_curatingthehumangenome/page/146	POM121L120Tourette	2020-12-04
GENCC_000106-HGNC_25539-OMIM_137580-HP_0000005-GENCC_100008	HGNC:25539	RFWD3	MONDO:0007661	Tourette syndrome	OMIM:137580	OMIM:137580	GENCC:100008	No Known Disease Relationship	HP:0000005	Unknown	GENCC:000106	Invitae	HGNC:25539	RFWD3	OMIM:137580	Tourette syndrome	HP:0000005		GENCC:000106	INVITAE	GENCC:100008	No Known Disease Relationship	2017-12-29 20:04:46			28472652	https://view.publitas.com/invitae/invitaeposter_nsgc2019_curatingthehumangenome/page/147	RFWD30Tourette	2020-12-04
GENCC_000106-HGNC_25640-OMIM_142669-HP_0000006-GENCC_100004	HGNC:25640	UFSP2	MONDO:0007726	hip dysplasia, Beukes type	OMIM:142669	OMIM:142669	GENCC:100004	Limited	HP:0000006	Autosomal dominant	GENCC:000106	Invitae	HGNC:25640	UFSP2	OMIM:142669	Hip dysplasia, Beukes type	HP:0000006		GENCC:000106	INVITAE	GENCC:100004	LIMITED	2017-11-14 20:04:46			26428751, 28892125	https://view.publitas.com/invitae/invitaeposter_nsgc2019_curatingthehumangenome/page/148	UFSP20HipDysp	2020-12-04
GENCC_000106-HGNC_25662-OMIM_148600-HP_0000006-GENCC_100002	HGNC:25662	AAGAB	MONDO:0007858	palmoplantar keratoderma, punctate type 1A	OMIM:148600	OMIM:148600	GENCC:100002	Strong	HP:0000006	Autosomal dominant	GENCC:000106	Invitae	HGNC:25662	AAGAB	OMIM:148600	Keratoderma, palmoplantar, punctate type IA	HP:0000006		GENCC:000106	INVITAE	GENCC:100002	STRONG	2017-10-03 20:04:46			24390136	https://view.publitas.com/invitae/invitaeposter_nsgc2019_curatingthehumangenome/page/149	AAGAB0Keratode	2020-12-04
GENCC_000106-HGNC_25732-OMIM_181500-HP_0000005-GENCC_100008	HGNC:25732	KLHL25	MONDO:0005090	schizophrenia (disease)	OMIM:181500	OMIM:181500	GENCC:100008	No Known Disease Relationship	HP:0000005	Unknown	GENCC:000106	Invitae	HGNC:25732	KLHL25	OMIM:181500	{Schizophrenia}	HP:0000005		GENCC:000106	INVITAE	GENCC:100008	No Known Disease Relationship	2019-04-15 20:04:46			25363768	https://view.publitas.com/invitae/invitaeposter_nsgc2019_curatingthehumangenome/page/150	KLHL250Schizop	2020-12-04
GENCC_000106-HGNC_25928-OMIM_251300-HP_0000007-GENCC_100002	HGNC:25928	WDR73	MONDO:0033005	Galloway-Mowat syndrome 1	OMIM:251300	OMIM:251300	GENCC:100002	Strong	HP:0000007	Autosomal recessive	GENCC:000106	Invitae	HGNC:25928	WDR73	OMIM:251300	Galloway-Mowat syndrome	HP:0000007		GENCC:000106	INVITAE	GENCC:100002	STRONG	2017-03-22 20:04:47			26123727, 25873735, 25466283, 27001912	https://view.publitas.com/invitae/invitaeposter_nsgc2019_curatingthehumangenome/page/151	WDR730Galloway	2020-12-04
GENCC_000106-HGNC_2594-OMIM_139300-HP_0000006-GENCC_100004	HGNC:2594	CYP19A1	MONDO:0007690	aromatase excess syndrome	OMIM:139300	OMIM:139300	GENCC:100004	Limited	HP:0000006	Autosomal dominant	GENCC:000106	Invitae	HGNC:2594	CYP19A1	OMIM:139300	Aromatase excess syndrome	HP:0000006		GENCC:000106	INVITAE	GENCC:100004	LIMITED	2017-10-05 20:04:47			21470988, 24102311	https://view.publitas.com/invitae/invitaeposter_nsgc2019_curatingthehumangenome/page/152	CYP19A10Aromatas02	2020-12-04
GENCC_000106-HGNC_26057-OMIM_137580-HP_0000005-GENCC_100008	HGNC:26057	NMRK1	MONDO:0007661	Tourette syndrome	OMIM:137580	OMIM:137580	GENCC:100008	No Known Disease Relationship	HP:0000005	Unknown	GENCC:000106	Invitae	HGNC:26057	NMRK1	OMIM:137580	Tourette syndrome	HP:0000005		GENCC:000106	INVITAE	GENCC:100008	No Known Disease Relationship	2018-04-28 20:04:47			28472652	https://view.publitas.com/invitae/invitaeposter_nsgc2019_curatingthehumangenome/page/153	NMRK10Tourette	2020-12-04
GENCC_000106-HGNC_2610-OMIM_122700-HP_0000005-GENCC_100008	HGNC:2610	CYP2A6	MONDO:0007390	coumarin resistance	OMIM:122700	OMIM:122700	GENCC:100008	No Known Disease Relationship	HP:0000005	Unknown	GENCC:000106	Invitae	HGNC:2610	CYP2A6	OMIM:122700	Coumarin resistance	HP:0000005		GENCC:000106	INVITAE	GENCC:100008	No Known Disease Relationship	2017-05-22 20:04:47				https://view.publitas.com/invitae/invitaeposter_nsgc2019_curatingthehumangenome/page/154	CYP2A60Coumarin	2020-12-04
GENCC_000106-HGNC_2610-OMIM_188890-HP_0000005-GENCC_100008	HGNC:2610	CYP2A6	MONDO:0008575	nicotine dependence	OMIM:188890	OMIM:188890	GENCC:100008	No Known Disease Relationship	HP:0000005	Unknown	GENCC:000106	Invitae	HGNC:2610	CYP2A6	OMIM:188890	{Nicotine addiction, protection from}	HP:0000005		GENCC:000106	INVITAE	GENCC:100008	No Known Disease Relationship	2017-05-22 20:04:47			18360915	https://view.publitas.com/invitae/invitaeposter_nsgc2019_curatingthehumangenome/page/155	CYP2A60Nicotin02	2020-12-04
GENCC_000106-HGNC_26533-OMIM_137580-HP_0000005-GENCC_100008	HGNC:26533	CCDC7	MONDO:0007661	Tourette syndrome	OMIM:137580	OMIM:137580	GENCC:100008	No Known Disease Relationship	HP:0000005	Unknown	GENCC:000106	Invitae	HGNC:26533	CCDC7	OMIM:137580	Tourette syndrome	HP:0000005		GENCC:000106	INVITAE	GENCC:100008	No Known Disease Relationship	2018-03-08 20:04:47			28472652	https://view.publitas.com/invitae/invitaeposter_nsgc2019_curatingthehumangenome/page/156	CCDC70Tourette	2020-12-04
GENCC_000106-HGNC_26539-OMIM_181500-HP_0000005-GENCC_100008	HGNC:26539	DCST1	MONDO:0005090	schizophrenia (disease)	OMIM:181500	OMIM:181500	GENCC:100008	No Known Disease Relationship	HP:0000005	Unknown	GENCC:000106	Invitae	HGNC:26539	DCST1	OMIM:181500	{Schizophrenia}	HP:0000005		GENCC:000106	INVITAE	GENCC:100008	No Known Disease Relationship	2017-06-13 20:04:47			24463507	https://view.publitas.com/invitae/invitaeposter_nsgc2019_curatingthehumangenome/page/157	DCST10Schizop	2020-12-04
GENCC_000106-HGNC_26541-OMIM_137580-HP_0000005-GENCC_100008	HGNC:26541	FAM71A	MONDO:0007661	Tourette syndrome	OMIM:137580	OMIM:137580	GENCC:100008	No Known Disease Relationship	HP:0000005	Unknown	GENCC:000106	Invitae	HGNC:26541	FAM71A	OMIM:137580	Tourette syndrome	HP:0000005		GENCC:000106	INVITAE	GENCC:100008	No Known Disease Relationship	2018-11-01 20:04:47			28472652	https://view.publitas.com/invitae/invitaeposter_nsgc2019_curatingthehumangenome/page/158	FAM71A0Tourette	2020-12-04
GENCC_000106-HGNC_26726-OMIM_181500-HP_0000005-GENCC_100008	HGNC:26726	ZNF565	MONDO:0005090	schizophrenia (disease)	OMIM:181500	OMIM:181500	GENCC:100008	No Known Disease Relationship	HP:0000005	Unknown	GENCC:000106	Invitae	HGNC:26726	ZNF565	OMIM:181500	{Schizophrenia}	HP:0000005		GENCC:000106	INVITAE	GENCC:100008	No Known Disease Relationship	2018-11-05 20:04:47			21743468	https://view.publitas.com/invitae/invitaeposter_nsgc2019_curatingthehumangenome/page/159	ZNF5650Schizop	2020-12-04
GENCC_000106-HGNC_2701-OMIM_157600-HP_0000006-GENCC_100002	HGNC:2701	DCC	MONDO:0008002	mirror movements 1	OMIM:157600	OMIM:157600	GENCC:100002	Strong	HP:0000006	Autosomal dominant	GENCC:000106	Invitae	HGNC:2701	DCC	OMIM:157600	Mirror movements 1	HP:0000006		GENCC:000106	INVITAE	GENCC:100002	STRONG	2017-05-24 20:04:47			24808016	https://view.publitas.com/invitae/invitaeposter_nsgc2019_curatingthehumangenome/page/160	DCC0MirrorMo02	2020-12-04
GENCC_000106-HGNC_2701-OMIM_114500-HP_0000005-GENCC_100008	HGNC:2701	DCC	MONDO:0005575	colorectal cancer	OMIM:114500	OMIM:114500	GENCC:100008	No Known Disease Relationship	HP:0000005	Unknown	GENCC:000106	Invitae	HGNC:2701	DCC	OMIM:114500	Colorectal cancer, somatic 5	HP:0000005		GENCC:000106	INVITAE	GENCC:100008	No Known Disease Relationship	2017-05-24 20:04:47				https://view.publitas.com/invitae/invitaeposter_nsgc2019_curatingthehumangenome/page/161	DCC0Colorect06	2020-12-04
GENCC_000106-HGNC_2701-OMIM_133239-HP_0000005-GENCC_100008	HGNC:2701	DCC	MONDO:0007576	esophageal cancer	OMIM:133239	OMIM:133239	GENCC:100008	No Known Disease Relationship	HP:0000005	Unknown	GENCC:000106	Invitae	HGNC:2701	DCC	OMIM:133239	Esophageal carcinoma, somatic	HP:0000005		GENCC:000106	INVITAE	GENCC:100008	No Known Disease Relationship	2017-05-24 20:04:47			25644941	https://view.publitas.com/invitae/invitaeposter_nsgc2019_curatingthehumangenome/page/162	DCC0Esophage03	2020-12-04
GENCC_000106-HGNC_27364-OMIM_137580-HP_0000005-GENCC_100008	HGNC:27364	HEPACAM2	MONDO:0007661	Tourette syndrome	OMIM:137580	OMIM:137580	GENCC:100008	No Known Disease Relationship	HP:0000005	Unknown	GENCC:000106	Invitae	HGNC:27364	HEPACAM2	OMIM:137580	Tourette syndrome	HP:0000005		GENCC:000106	INVITAE	GENCC:100008	No Known Disease Relationship	2018-01-02 20:04:47			28472652	https://view.publitas.com/invitae/invitaeposter_nsgc2019_curatingthehumangenome/page/163	HEPACAM20Tourette	2020-12-04
GENCC_000106-HGNC_28071-OMIM_137580-HP_0000005-GENCC_100008	HGNC:28071	ZNF799	MONDO:0007661	Tourette syndrome	OMIM:137580	OMIM:137580	GENCC:100008	No Known Disease Relationship	HP:0000005	Unknown	GENCC:000106	Invitae	HGNC:28071	ZNF799	OMIM:137580	Tourette syndrome	HP:0000005		GENCC:000106	INVITAE	GENCC:100008	No Known Disease Relationship	2018-04-12 20:04:48				https://view.publitas.com/invitae/invitaeposter_nsgc2019_curatingthehumangenome/page/164	ZNF7990Tourette	2020-12-04
GENCC_000106-HGNC_28510-OMIM_137580-HP_0000005-GENCC_100004	HGNC:28510	GLIS3	MONDO:0007661	Tourette syndrome	OMIM:137580	OMIM:137580	GENCC:100004	Limited	HP:0000005	Unknown	GENCC:000106	Invitae	HGNC:28510	GLIS3	OMIM:137580	Tourette syndrome	HP:0000005		GENCC:000106	INVITAE	GENCC:100004	LIMITED	2019-12-26 20:04:48			28472652	https://view.publitas.com/invitae/invitaeposter_nsgc2019_curatingthehumangenome/page/165	GLIS30Tourette	2020-12-04
GENCC_000106-HGNC_28605-OMIM_181500-HP_0000005-GENCC_100008	HGNC:28605	SNX31	MONDO:0005090	schizophrenia (disease)	OMIM:181500	OMIM:181500	GENCC:100008	No Known Disease Relationship	HP:0000005	Unknown	GENCC:000106	Invitae	HGNC:28605	SNX31	OMIM:181500	{Schizophrenia}	HP:0000005		GENCC:000106	INVITAE	GENCC:100008	No Known Disease Relationship	2017-06-08 20:04:48			23911319	https://view.publitas.com/invitae/invitaeposter_nsgc2019_curatingthehumangenome/page/166	SNX310Schizop	2020-12-04
GENCC_000106-HGNC_28611-OMIM_137580-HP_0000005-GENCC_100008	HGNC:28611	RICTOR	MONDO:0007661	Tourette syndrome	OMIM:137580	OMIM:137580	GENCC:100008	No Known Disease Relationship	HP:0000005	Unknown	GENCC:000106	Invitae	HGNC:28611	RICTOR	OMIM:137580	Tourette syndrome	HP:0000005		GENCC:000106	INVITAE	GENCC:100008	No Known Disease Relationship	2018-11-09 20:04:48			28608572	https://view.publitas.com/invitae/invitaeposter_nsgc2019_curatingthehumangenome/page/167	RICTOR0Tourette	2020-12-04
GENCC_000106-HGNC_28627-OMIM_181500-HP_0000005-GENCC_100008	HGNC:28627	TCP11L2	MONDO:0005090	schizophrenia (disease)	OMIM:181500	OMIM:181500	GENCC:100008	No Known Disease Relationship	HP:0000005	Unknown	GENCC:000106	Invitae	HGNC:28627	TCP11L2	OMIM:181500	{Schizophrenia}	HP:0000005		GENCC:000106	INVITAE	GENCC:100008	No Known Disease Relationship	2017-06-15 20:04:48			24463507	https://view.publitas.com/invitae/invitaeposter_nsgc2019_curatingthehumangenome/page/168	TCP11L20Schizop	2020-12-04
GENCC_000106-HGNC_28733-OMIM_137580-HP_0000005-GENCC_100008	HGNC:28733	LCN12	MONDO:0007661	Tourette syndrome	OMIM:137580	OMIM:137580	GENCC:100008	No Known Disease Relationship	HP:0000005	Unknown	GENCC:000106	Invitae	HGNC:28733	LCN12	OMIM:137580	Tourette syndrome	HP:0000005		GENCC:000106	INVITAE	GENCC:100008	No Known Disease Relationship	2018-06-26 20:04:48			28472652	https://view.publitas.com/invitae/invitaeposter_nsgc2019_curatingthehumangenome/page/169	LCN120Tourette	2020-12-04
GENCC_000106-HGNC_28751-OMIM_137580-HP_0000005-GENCC_100008	HGNC:28751	LYPD6	MONDO:0007661	Tourette syndrome	OMIM:137580	OMIM:137580	GENCC:100008	No Known Disease Relationship	HP:0000005	Unknown	GENCC:000106	Invitae	HGNC:28751	LYPD6	OMIM:137580	Tourette syndrome	HP:0000005		GENCC:000106	INVITAE	GENCC:100008	No Known Disease Relationship	2020-10-09 20:04:48			31055822, 22085900	https://view.publitas.com/invitae/invitaeposter_nsgc2019_curatingthehumangenome/page/170	LYPD60Tourette	2020-12-04
GENCC_000106-HGNC_28867-OMIM_125853-HP_0000005-GENCC_100008	HGNC:28867	IGF2BP2	MONDO:0007455	diabetes mellitus, noninsulin-dependent	OMIM:125853	OMIM:125853	GENCC:100008	No Known Disease Relationship	HP:0000005	Unknown	GENCC:000106	Invitae	HGNC:28867	IGF2BP2	OMIM:125853	{Diabetes mellitus, noninsulin-dependent, susceptibility to} 5	HP:0000005		GENCC:000106	INVITAE	GENCC:100008	No Known Disease Relationship	2017-06-07 20:04:48				https://view.publitas.com/invitae/invitaeposter_nsgc2019_curatingthehumangenome/page/171	IGF2BP20Diabete012	2020-12-04
GENCC_000106-HGNC_28954-OMIM_137580-HP_0000005-GENCC_100008	HGNC:28954	PPWD1	MONDO:0007661	Tourette syndrome	OMIM:137580	OMIM:137580	GENCC:100008	No Known Disease Relationship	HP:0000005	Unknown	GENCC:000106	Invitae	HGNC:28954	PPWD1	OMIM:137580	Tourette syndrome	HP:0000005		GENCC:000106	INVITAE	GENCC:100008	No Known Disease Relationship	2018-04-07 20:04:48				https://view.publitas.com/invitae/invitaeposter_nsgc2019_curatingthehumangenome/page/172	PPWD10Tourette	2020-12-04
GENCC_000106-HGNC_28982-OMIM_137580-HP_0000005-GENCC_100004	HGNC:28982	HMGXB3	MONDO:0007661	Tourette syndrome	OMIM:137580	OMIM:137580	GENCC:100004	Limited	HP:0000005	Unknown	GENCC:000106	Invitae	HGNC:28982	HMGXB3	OMIM:137580	Tourette syndrome	HP:0000005		GENCC:000106	INVITAE	GENCC:100004	LIMITED	2017-12-16 20:04:48				https://view.publitas.com/invitae/invitaeposter_nsgc2019_curatingthehumangenome/page/173	HMGXB30Tourette	2020-12-04
GENCC_000106-HGNC_28993-OMIM_194380-HP_0000006-GENCC_100002	HGNC:28993	PIEZO1	MONDO:0008689	dehydrated hereditary stomatocytosis with or without pseudohyperkalemia and/or perinatal edema	OMIM:194380	OMIM:194380	GENCC:100002	Strong	HP:0000006	Autosomal dominant	GENCC:000106	Invitae	HGNC:28993	PIEZO1	OMIM:194380	Dehydrated hereditary stomatocytosis with or without pseudohyperkalemia and/or perinatal edema	HP:0000006		GENCC:000106	INVITAE	GENCC:100002	STRONG	2018-05-01 20:04:48			23581886, 23973043, 23479567, 22529292	https://view.publitas.com/invitae/invitaeposter_nsgc2019_curatingthehumangenome/page/174	PIEZO10Dehydrat02	2020-12-04
GENCC_000106-HGNC_29013-OMIM_181500-HP_0000005-GENCC_100008	HGNC:29013	CLEC16A	MONDO:0005090	schizophrenia (disease)	OMIM:181500	OMIM:181500	GENCC:100008	No Known Disease Relationship	HP:0000005	Unknown	GENCC:000106	Invitae	HGNC:29013	CLEC16A	OMIM:181500	{Schizophrenia}	HP:0000005		GENCC:000106	INVITAE	GENCC:100008	No Known Disease Relationship	2018-01-29 20:04:48			26987296, 24463507	https://view.publitas.com/invitae/invitaeposter_nsgc2019_curatingthehumangenome/page/175	CLEC16A0Schizop	2020-12-04
GENCC_000106-HGNC_29044-OMIM_119540-HP_0000005-GENCC_100004	HGNC:29044	DENND4B	MONDO:0007336	isolated cleft palate	OMIM:119540	OMIM:119540	GENCC:100004	Limited	HP:0000005	Unknown	GENCC:000106	Invitae	HGNC:29044	DENND4B	OMIM:119540	Cleft palate, isolated	HP:0000005		GENCC:000106	INVITAE	GENCC:100004	LIMITED	2017-12-20 20:04:49			28600779	https://view.publitas.com/invitae/invitaeposter_nsgc2019_curatingthehumangenome/page/176	DENND4B0CleftPal02	2020-12-04
GENCC_000106-HGNC_29174-OMIM_181500-HP_0000005-GENCC_100008	HGNC:29174	WASHC4	MONDO:0005090	schizophrenia (disease)	OMIM:181500	OMIM:181500	GENCC:100008	No Known Disease Relationship	HP:0000005	Unknown	GENCC:000106	Invitae	HGNC:29174	WASHC4	OMIM:181500	{Schizophrenia}	HP:0000005		GENCC:000106	INVITAE	GENCC:100008	No Known Disease Relationship	2017-06-01 20:04:49			27694994	https://view.publitas.com/invitae/invitaeposter_nsgc2019_curatingthehumangenome/page/177	WASHC40Schizop	2020-12-04
GENCC_000106-HGNC_29223-OMIM_181500-HP_0000005-GENCC_100008	HGNC:29223	ANKRD50	MONDO:0005090	schizophrenia (disease)	OMIM:181500	OMIM:181500	GENCC:100008	No Known Disease Relationship	HP:0000005	Unknown	GENCC:000106	Invitae	HGNC:29223	ANKRD50	OMIM:181500	{Schizophrenia}	HP:0000005		GENCC:000106	INVITAE	GENCC:100008	No Known Disease Relationship	2017-08-31 20:04:49			29884787, 28135719, 28191890	https://view.publitas.com/invitae/invitaeposter_nsgc2019_curatingthehumangenome/page/178	ANKRD500Schizop	2020-12-04
GENCC_000106-HGNC_29284-OMIM_136630-HP_0000005-GENCC_100008	HGNC:29284	DIP2B	MONDO:0007634	intellectual disability, FRA12A type	OMIM:136630	OMIM:136630	GENCC:100008	No Known Disease Relationship	HP:0000005	Unknown	GENCC:000106	Invitae	HGNC:29284	DIP2B	OMIM:136630	Mental retardation, FRA12A type	HP:0000005		GENCC:000106	INVITAE	GENCC:100008	No Known Disease Relationship	2017-04-17 20:04:49			17236128	https://view.publitas.com/invitae/invitaeposter_nsgc2019_curatingthehumangenome/page/179	DIP2B0MentalRe026	2020-12-04
GENCC_000106-HGNC_29313-OMIM_181500-HP_0000005-GENCC_100008	HGNC:29313	ZDBF2	MONDO:0005090	schizophrenia (disease)	OMIM:181500	OMIM:181500	GENCC:100008	No Known Disease Relationship	HP:0000005	Unknown	GENCC:000106	Invitae	HGNC:29313	ZDBF2	OMIM:181500	{Schizophrenia}	HP:0000005		GENCC:000106	INVITAE	GENCC:100008	No Known Disease Relationship	2019-05-02 20:04:49			27694994	https://view.publitas.com/invitae/invitaeposter_nsgc2019_curatingthehumangenome/page/180	ZDBF20Schizop	2020-12-04
GENCC_000106-HGNC_29365-OMIM_181500-HP_0000005-GENCC_100008	HGNC:29365	ZNF518B	MONDO:0005090	schizophrenia (disease)	OMIM:181500	OMIM:181500	GENCC:100008	No Known Disease Relationship	HP:0000005	Unknown	GENCC:000106	Invitae	HGNC:29365	ZNF518B	OMIM:181500	{Schizophrenia}	HP:0000005		GENCC:000106	INVITAE	GENCC:100008	No Known Disease Relationship	2018-03-02 20:04:49				https://view.publitas.com/invitae/invitaeposter_nsgc2019_curatingthehumangenome/page/181	ZNF518B0Schizop	2020-12-04
GENCC_000106-HGNC_2956-OMIM_152700-HP_0000005-GENCC_100008	HGNC:2956	DNASE1	MONDO:0007915	systemic lupus erythematosus (disease)	OMIM:152700	OMIM:152700	GENCC:100008	No Known Disease Relationship	HP:0000005	Unknown	GENCC:000106	Invitae	HGNC:2956	DNASE1	OMIM:152700	{Systemic lupus erythematosus, susceptibility to}	HP:0000005		GENCC:000106	INVITAE	GENCC:100008	No Known Disease Relationship	2017-07-21 20:04:49			30758851, 11479590, 11479590, 15593183, 15593183	https://view.publitas.com/invitae/invitaeposter_nsgc2019_curatingthehumangenome/page/182	DNASE10Systemi	2020-12-04
GENCC_000106-HGNC_29605-OMIM_133100-HP_0000005-GENCC_100008	HGNC:29605	SH2B3	MONDO:0007572	primary familial polycythemia due to EPO receptor mutation	OMIM:133100	OMIM:133100	GENCC:100008	No Known Disease Relationship	HP:0000005	Unknown	GENCC:000106	Invitae	HGNC:29605	SH2B3	OMIM:133100	Erythrocytosis, somatic	HP:0000005		GENCC:000106	INVITAE	GENCC:100008	No Known Disease Relationship	2017-06-09 20:04:49			27651169, 27651169, 29703677, 27216218, 27237057	https://view.publitas.com/invitae/invitaeposter_nsgc2019_curatingthehumangenome/page/183	SH2B30Erythroc02	2020-12-04
GENCC_000106-HGNC_29605-OMIM_181500-HP_0000005-GENCC_100008	HGNC:29605	SH2B3	MONDO:0005090	schizophrenia (disease)	OMIM:181500	OMIM:181500	GENCC:100008	No Known Disease Relationship	HP:0000005	Unknown	GENCC:000106	Invitae	HGNC:29605	SH2B3	OMIM:181500	{Schizophrenia}	HP:0000005		GENCC:000106	INVITAE	GENCC:100008	No Known Disease Relationship	2018-12-06 20:04:49			26666178	https://view.publitas.com/invitae/invitaeposter_nsgc2019_curatingthehumangenome/page/184	SH2B30Schizop	2020-12-04
GENCC_000106-HGNC_29605-OMIM_187950-HP_0000005-GENCC_100008	HGNC:29605	SH2B3	MONDO:0008554	thrombocythemia 1	OMIM:187950	OMIM:187950	GENCC:100008	No Known Disease Relationship	HP:0000005	Unknown	GENCC:000106	Invitae	HGNC:29605	SH2B3	OMIM:187950	Thrombocythemia, somatic 2	HP:0000005		GENCC:000106	INVITAE	GENCC:100008	No Known Disease Relationship	2017-06-09 20:04:49			24777453, 27216218, 27237057	https://view.publitas.com/invitae/invitaeposter_nsgc2019_curatingthehumangenome/page/185	SH2B30Thromboc03	2020-12-04
GENCC_000106-HGNC_29917-OMIM_181500-HP_0000005-GENCC_100008	HGNC:29917	MDM1	MONDO:0005090	schizophrenia (disease)	OMIM:181500	OMIM:181500	GENCC:100008	No Known Disease Relationship	HP:0000005	Unknown	GENCC:000106	Invitae	HGNC:29917	MDM1	OMIM:181500	{Schizophrenia}	HP:0000005		GENCC:000106	INVITAE	GENCC:100008	No Known Disease Relationship	2018-03-29 20:04:49				https://view.publitas.com/invitae/invitaeposter_nsgc2019_curatingthehumangenome/page/186	MDM10Schizop	2020-12-04
GENCC_000106-HGNC_30052-OMIM_181500-HP_0000005-GENCC_100008	HGNC:30052	NUP210	MONDO:0005090	schizophrenia (disease)	OMIM:181500	OMIM:181500	GENCC:100008	No Known Disease Relationship	HP:0000005	Unknown	GENCC:000106	Invitae	HGNC:30052	NUP210	OMIM:181500	{Schizophrenia}	HP:0000005		GENCC:000106	INVITAE	GENCC:100008	No Known Disease Relationship	2017-04-07 20:04:49			24463507	https://view.publitas.com/invitae/invitaeposter_nsgc2019_curatingthehumangenome/page/187	NUP2100Schizop	2020-12-04
GENCC_000106-HGNC_3014-OMIM_181500-HP_0000005-GENCC_100008	HGNC:3014	DPYSL2	MONDO:0005090	schizophrenia (disease)	OMIM:181500	OMIM:181500	GENCC:100008	No Known Disease Relationship	HP:0000005	Unknown	GENCC:000106	Invitae	HGNC:3014	DPYSL2	OMIM:181500	{Schizophrenia}	HP:0000005		GENCC:000106	INVITAE	GENCC:100008	No Known Disease Relationship	2017-05-19 20:04:49				https://view.publitas.com/invitae/invitaeposter_nsgc2019_curatingthehumangenome/page/188	DPYSL20Schizop	2020-12-04
GENCC_000106-HGNC_3026-OMIM_143465-HP_0000005-GENCC_100008	HGNC:3026	DRD5	MONDO:0007743	attention deficit-hyperactivity disorder	OMIM:143465	OMIM:143465	GENCC:100008	No Known Disease Relationship	HP:0000005	Unknown	GENCC:000106	Invitae	HGNC:3026	DRD5	OMIM:143465	{Attention deficit-hyperactivity disorder, susceptibility to}	HP:0000005		GENCC:000106	INVITAE	GENCC:100008	No Known Disease Relationship	2017-12-07 20:04:50			27480019	https://view.publitas.com/invitae/invitaeposter_nsgc2019_curatingthehumangenome/page/189	DRD50Attenti03	2020-12-04
GENCC_000106-HGNC_30286-OMIM_181500-HP_0000005-GENCC_100008	HGNC:30286	RUNDC3B	MONDO:0005090	schizophrenia (disease)	OMIM:181500	OMIM:181500	GENCC:100008	No Known Disease Relationship	HP:0000005	Unknown	GENCC:000106	Invitae	HGNC:30286	RUNDC3B	OMIM:181500	{Schizophrenia}	HP:0000005		GENCC:000106	INVITAE	GENCC:100008	No Known Disease Relationship	2018-07-31 20:04:50			24463507	https://view.publitas.com/invitae/invitaeposter_nsgc2019_curatingthehumangenome/page/190	RUNDC3B0Schizop	2020-12-04
GENCC_000106-HGNC_30298-OMIM_181500-HP_0000005-GENCC_100008	HGNC:30298	UIMC1	MONDO:0005090	schizophrenia (disease)	OMIM:181500	OMIM:181500	GENCC:100008	No Known Disease Relationship	HP:0000005	Unknown	GENCC:000106	Invitae	HGNC:30298	UIMC1	OMIM:181500	{Schizophrenia}	HP:0000005		GENCC:000106	INVITAE	GENCC:100008	No Known Disease Relationship	2018-01-16 20:04:50			28195569	https://view.publitas.com/invitae/invitaeposter_nsgc2019_curatingthehumangenome/page/191	UIMC10Schizop	2020-12-04
GENCC_000106-HGNC_30375-OMIM_181500-HP_0000005-GENCC_100008	HGNC:30375	CD163L1	MONDO:0005090	schizophrenia (disease)	OMIM:181500	OMIM:181500	GENCC:100008	No Known Disease Relationship	HP:0000005	Unknown	GENCC:000106	Invitae	HGNC:30375	CD163L1	OMIM:181500	{Schizophrenia}	HP:0000005		GENCC:000106	INVITAE	GENCC:100008	No Known Disease Relationship	2017-05-17 20:04:50			24463507	https://view.publitas.com/invitae/invitaeposter_nsgc2019_curatingthehumangenome/page/192	CD163L10Schizop	2020-12-04
GENCC_000106-HGNC_3048-OMIM_148700-HP_0000006-GENCC_100002	HGNC:3048	DSG1	MONDO:0007859	palmoplantar keratoderma i, striate, focal, or diffuse	OMIM:148700	OMIM:148700	GENCC:100002	Strong	HP:0000006	Autosomal dominant	GENCC:000106	Invitae	HGNC:3048	DSG1	OMIM:148700	Keratosis palmoplantaris striata I, AD	HP:0000006		GENCC:000106	INVITAE	GENCC:100002	STRONG	2017-05-19 20:04:50			19018793	https://view.publitas.com/invitae/invitaeposter_nsgc2019_curatingthehumangenome/page/193	DSG10Keratosi02	2020-12-04
GENCC_000106-HGNC_30494-OMIM_181500-HP_0000005-GENCC_100008	HGNC:30494	USF3	MONDO:0005090	schizophrenia (disease)	OMIM:181500	OMIM:181500	GENCC:100008	No Known Disease Relationship	HP:0000005	Unknown	GENCC:000106	Invitae	HGNC:30494	USF3	OMIM:181500	{Schizophrenia}	HP:0000005		GENCC:000106	INVITAE	GENCC:100008	No Known Disease Relationship	2017-06-14 20:04:50				https://view.publitas.com/invitae/invitaeposter_nsgc2019_curatingthehumangenome/page/194	USF30Schizop	2020-12-04
GENCC_000106-HGNC_3053-OMIM_181500-HP_0000005-GENCC_100008	HGNC:3053	EPYC	MONDO:0005090	schizophrenia (disease)	OMIM:181500	OMIM:181500	GENCC:100008	No Known Disease Relationship	HP:0000005	Unknown	GENCC:000106	Invitae	HGNC:3053	EPYC	OMIM:181500	{Schizophrenia}	HP:0000005		GENCC:000106	INVITAE	GENCC:100008	No Known Disease Relationship	2017-05-16 20:04:50				https://view.publitas.com/invitae/invitaeposter_nsgc2019_curatingthehumangenome/page/195	EPYC0Schizop	2020-12-04
GENCC_000106-HGNC_30691-OMIM_137580-HP_0000005-GENCC_100008	HGNC:30691	KBTBD8	MONDO:0007661	Tourette syndrome	OMIM:137580	OMIM:137580	GENCC:100008	No Known Disease Relationship	HP:0000005	Unknown	GENCC:000106	Invitae	HGNC:30691	KBTBD8	OMIM:137580	Tourette syndrome	HP:0000005		GENCC:000106	INVITAE	GENCC:100008	No Known Disease Relationship	2018-10-05 20:04:50			28472652	https://view.publitas.com/invitae/invitaeposter_nsgc2019_curatingthehumangenome/page/196	KBTBD80Tourette	2020-12-04
GENCC_000106-HGNC_30860-OMIM_137580-HP_0000005-GENCC_100008	HGNC:30860	LSM11	MONDO:0007661	Tourette syndrome	OMIM:137580	OMIM:137580	GENCC:100008	No Known Disease Relationship	HP:0000005	Unknown	GENCC:000106	Invitae	HGNC:30860	LSM11	OMIM:137580	Tourette syndrome	HP:0000005		GENCC:000106	INVITAE	GENCC:100008	No Known Disease Relationship	2018-11-20 20:04:50			28472652	https://view.publitas.com/invitae/invitaeposter_nsgc2019_curatingthehumangenome/page/197	LSM110Tourette	2020-12-04
GENCC_000106-HGNC_30927-OMIM_138500-HP_0000005-GENCC_100008	HGNC:30927	SLC6A20	MONDO:0007677	hyperglycinuria (disease)	OMIM:138500	OMIM:138500	GENCC:100008	No Known Disease Relationship	HP:0000005	Unknown	GENCC:000106	Invitae	HGNC:30927	SLC6A20	OMIM:138500	Hyperglycinuria 3	HP:0000005		GENCC:000106	INVITAE	GENCC:100008	No Known Disease Relationship	2017-05-14 20:04:50			19033659	https://view.publitas.com/invitae/invitaeposter_nsgc2019_curatingthehumangenome/page/198	SLC6A200Hypergly03	2020-12-04
GENCC_000106-HGNC_30959-OMIM_137580-HP_0000005-GENCC_100008	HGNC:30959	ZC3H7A	MONDO:0007661	Tourette syndrome	OMIM:137580	OMIM:137580	GENCC:100008	No Known Disease Relationship	HP:0000005	Unknown	GENCC:000106	Invitae	HGNC:30959	ZC3H7A	OMIM:137580	Tourette syndrome	HP:0000005		GENCC:000106	INVITAE	GENCC:100008	No Known Disease Relationship	2018-11-01 20:04:50			28472652	https://view.publitas.com/invitae/invitaeposter_nsgc2019_curatingthehumangenome/page/199	ZC3H7A0Tourette	2020-12-04
GENCC_000106-HGNC_31399-OMIM_181500-HP_0000005-GENCC_100008	HGNC:31399	SLC6A17	MONDO:0005090	schizophrenia (disease)	OMIM:181500	OMIM:181500	GENCC:100008	No Known Disease Relationship	HP:0000005	Unknown	GENCC:000106	Invitae	HGNC:31399	SLC6A17	OMIM:181500	{Schizophrenia}	HP:0000005		GENCC:000106	INVITAE	GENCC:100008	No Known Disease Relationship	2017-08-29 20:04:50				https://view.publitas.com/invitae/invitaeposter_nsgc2019_curatingthehumangenome/page/200	SLC6A170Schizop	2020-12-04
GENCC_000106-HGNC_3146-OMIM_145500-HP_0000005-GENCC_100008	HGNC:3146	ECE1	MONDO:0007781	essential hypertension, genetic	OMIM:145500	OMIM:145500	GENCC:100008	No Known Disease Relationship	HP:0000005	Unknown	GENCC:000106	Invitae	HGNC:3146	ECE1	OMIM:145500	{Hypertension, essential, susceptibility to} 2	HP:0000005		GENCC:000106	INVITAE	GENCC:100008	No Known Disease Relationship	2019-05-16 20:04:51			12566389	https://view.publitas.com/invitae/invitaeposter_nsgc2019_curatingthehumangenome/page/201	ECE10Hyperte09	2020-12-04
GENCC_000106-HGNC_31928-OMIM_139090-HP_0000007-GENCC_100002	HGNC:31928	NBEAL2	MONDO:0007686	gray platelet syndrome	OMIM:139090	OMIM:139090	GENCC:100002	Strong	HP:0000007	Autosomal recessive	GENCC:000106	Invitae	HGNC:31928	NBEAL2	OMIM:139090	Gray platelet syndrome	HP:0000007		GENCC:000106	INVITAE	GENCC:100002	STRONG	2017-08-02 20:04:51			23100277, 21765412, 20709904, 21765411	https://view.publitas.com/invitae/invitaeposter_nsgc2019_curatingthehumangenome/page/202	NBEAL20GrayPlat	2020-12-04
GENCC_000106-HGNC_32-OMIM_181500-HP_0000005-GENCC_100004	HGNC:32	ABCA2	MONDO:0005090	schizophrenia (disease)	OMIM:181500	OMIM:181500	GENCC:100004	Limited	HP:0000005	Unknown	GENCC:000106	Invitae	HGNC:32	ABCA2	OMIM:181500	{Schizophrenia}	HP:0000005		GENCC:000106	INVITAE	GENCC:100004	LIMITED	2017-09-14 20:04:51				https://view.publitas.com/invitae/invitaeposter_nsgc2019_curatingthehumangenome/page/203	ABCA20Schizop	2020-12-04
GENCC_000106-HGNC_32934-OMIM_181500-HP_0000005-GENCC_100008	HGNC:32934	SLCO1B7	MONDO:0005090	schizophrenia (disease)	OMIM:181500	OMIM:181500	GENCC:100008	No Known Disease Relationship	HP:0000005	Unknown	GENCC:000106	Invitae	HGNC:32934	SLCO1B7	OMIM:181500	{Schizophrenia}	HP:0000005		GENCC:000106	INVITAE	GENCC:100008	No Known Disease Relationship	2017-09-13 20:04:51			24463507, 26666178	https://view.publitas.com/invitae/invitaeposter_nsgc2019_curatingthehumangenome/page/204	SLCO1B70Schizop	2020-12-04
GENCC_000106-HGNC_33185-OMIM_137580-HP_0000005-GENCC_100008	HGNC:33185	DBX1	MONDO:0007661	Tourette syndrome	OMIM:137580	OMIM:137580	GENCC:100008	No Known Disease Relationship	HP:0000005	Unknown	GENCC:000106	Invitae	HGNC:33185	DBX1	OMIM:137580	Tourette syndrome	HP:0000005		GENCC:000106	INVITAE	GENCC:100008	No Known Disease Relationship	2018-09-19 20:04:51			28472652	https://view.publitas.com/invitae/invitaeposter_nsgc2019_curatingthehumangenome/page/205	DBX10Tourette	2020-12-04
GENCC_000106-HGNC_3337-OMIM_125630-HP_0000005-GENCC_100004	HGNC:3337	ADGRE2	MONDO:0007447	autosomal dominant vibratory urticaria	OMIM:125630	OMIM:125630	GENCC:100004	Limited	HP:0000005	Unknown	GENCC:000106	Invitae	HGNC:3337	ADGRE2	OMIM:125630	Vibratory urticaria	HP:0000005		GENCC:000106	INVITAE	GENCC:100004	LIMITED	2019-06-18 20:04:51			26841242, 30445064, 26841242	https://view.publitas.com/invitae/invitaeposter_nsgc2019_curatingthehumangenome/page/206	ADGRE20Vibrator	2020-12-04
GENCC_000106-HGNC_336-OMIM_145500-HP_0000005-GENCC_100008	HGNC:336	AGTR1	MONDO:0007781	essential hypertension, genetic	OMIM:145500	OMIM:145500	GENCC:100008	No Known Disease Relationship	HP:0000005	Unknown	GENCC:000106	Invitae	HGNC:336	AGTR1	OMIM:145500	{Hypertension, essential}	HP:0000005		GENCC:000106	INVITAE	GENCC:100008	No Known Disease Relationship	2020-03-04 20:04:51			28973083, 28973083, 31858452, 28973083	https://view.publitas.com/invitae/invitaeposter_nsgc2019_curatingthehumangenome/page/207	AGTR10Hyperte04	2020-12-04
GENCC_000106-HGNC_34005-OMIM_181500-HP_0000005-GENCC_100008	HGNC:34005	POM121C	MONDO:0005090	schizophrenia (disease)	OMIM:181500	OMIM:181500	GENCC:100008	No Known Disease Relationship	HP:0000005	Unknown	GENCC:000106	Invitae	HGNC:34005	POM121C	OMIM:181500	{Schizophrenia}	HP:0000005		GENCC:000106	INVITAE	GENCC:100008	No Known Disease Relationship	2017-06-13 20:04:51			24463507	https://view.publitas.com/invitae/invitaeposter_nsgc2019_curatingthehumangenome/page/208	POM121C0Schizop	2020-12-04
GENCC_000106-HGNC_3402-OMIM_143890-HP_0000006-GENCC_100008	HGNC:3402	EPHX2	MONDO:0007750	hypercholesterolemia, familial, 1	OMIM:143890	OMIM:143890	GENCC:100008	No Known Disease Relationship	HP:0000006	Autosomal dominant	GENCC:000106	Invitae	HGNC:3402	EPHX2	OMIM:143890	{Hypercholesterolemia, familial, due to LDLR defect, modifier of}	HP:0000006		GENCC:000106	INVITAE	GENCC:100008	No Known Disease Relationship	2017-10-24 20:04:51			25363768, 29629376	https://view.publitas.com/invitae/invitaeposter_nsgc2019_curatingthehumangenome/page/209	EPHX20Hyperch02	2020-12-04
GENCC_000106-HGNC_3488-OMIM_137580-HP_0000005-GENCC_100008	HGNC:3488	ETS1	MONDO:0007661	Tourette syndrome	OMIM:137580	OMIM:137580	GENCC:100008	No Known Disease Relationship	HP:0000005	Unknown	GENCC:000106	Invitae	HGNC:3488	ETS1	OMIM:137580	Tourette syndrome	HP:0000005		GENCC:000106	INVITAE	GENCC:100008	No Known Disease Relationship	2018-05-03 20:04:51			28472652	https://view.publitas.com/invitae/invitaeposter_nsgc2019_curatingthehumangenome/page/210	ETS10Tourette	2020-12-04
GENCC_000106-HGNC_35-OMIM_192605-HP_0000005-GENCC_100004	HGNC:35	ABCA5	MONDO:0008648	ventricular tachycardia, familial	OMIM:192605	OMIM:192605	GENCC:100004	Limited	HP:0000005	Unknown	GENCC:000106	Invitae	HGNC:35	ABCA5	OMIM:192605	Ventricular tachycardia, idiopathic	HP:0000005		GENCC:000106	INVITAE	GENCC:100004	LIMITED	2020-10-07 20:04:51			32939586	https://view.publitas.com/invitae/invitaeposter_nsgc2019_curatingthehumangenome/page/211	ABCA50Ventricu03	2020-12-04
GENCC_000106-HGNC_3503-OMIM_137580-HP_0000005-GENCC_100008	HGNC:3503	EVPL	MONDO:0007661	Tourette syndrome	OMIM:137580	OMIM:137580	GENCC:100008	No Known Disease Relationship	HP:0000005	Unknown	GENCC:000106	Invitae	HGNC:3503	EVPL	OMIM:137580	Tourette syndrome	HP:0000005		GENCC:000106	INVITAE	GENCC:100008	No Known Disease Relationship	2018-01-25 20:04:51			28472652	https://view.publitas.com/invitae/invitaeposter_nsgc2019_curatingthehumangenome/page/212	EVPL0Tourette	2020-12-04
GENCC_000106-HGNC_3559-OMIM_181500-HP_0000005-GENCC_100008	HGNC:3559	FABP4	MONDO:0005090	schizophrenia (disease)	OMIM:181500	OMIM:181500	GENCC:100008	No Known Disease Relationship	HP:0000005	Unknown	GENCC:000106	Invitae	HGNC:3559	FABP4	OMIM:181500	{Schizophrenia}	HP:0000005		GENCC:000106	INVITAE	GENCC:100008	No Known Disease Relationship	2018-04-23 20:04:51			24463507	https://view.publitas.com/invitae/invitaeposter_nsgc2019_curatingthehumangenome/page/213	FABP40Schizop	2020-12-04
GENCC_000106-HGNC_3603-OMIM_182212-HP_0000005-GENCC_100004	HGNC:3603	FBN1	MONDO:0008426	Shprintzen-Goldberg syndrome	OMIM:182212	OMIM:182212	GENCC:100004	Limited	HP:0000005	Unknown	GENCC:000106	Invitae	HGNC:3603	FBN1	OMIM:182212	Shprintzen-Goldberg Syndrome	HP:0000005		GENCC:000106	INVITAE	GENCC:100004	LIMITED	2020-09-28 20:04:52			8563763, 19293843	https://view.publitas.com/invitae/invitaeposter_nsgc2019_curatingthehumangenome/page/214	FBN10ShprintzenGold	2020-12-04
GENCC_000106-HGNC_3618-OMIM_152700-HP_0000005-GENCC_100008	HGNC:3618	FCGR2B	MONDO:0007915	systemic lupus erythematosus (disease)	OMIM:152700	OMIM:152700	GENCC:100008	No Known Disease Relationship	HP:0000005	Unknown	GENCC:000106	Invitae	HGNC:3618	FCGR2B	OMIM:152700	{Systemic lupus erythematosus, susceptibility to} 2	HP:0000005		GENCC:000106	INVITAE	GENCC:100008	No Known Disease Relationship	2017-04-07 20:04:52				https://view.publitas.com/invitae/invitaeposter_nsgc2019_curatingthehumangenome/page/215	FCGR2B0Systemi02	2020-12-04
GENCC_000106-HGNC_3683-OMIM_190330-HP_0000007-GENCC_100008	HGNC:3683	FGF5	MONDO:0008593	trichomegaly	OMIM:190330	OMIM:190330	GENCC:100008	No Known Disease Relationship	HP:0000007	Autosomal recessive	GENCC:000106	Invitae	HGNC:3683	FGF5	OMIM:190330	Trichomegaly	HP:0000007		GENCC:000106	INVITAE	GENCC:100008	No Known Disease Relationship	2017-10-06 20:04:52			24989505, 7923352	https://view.publitas.com/invitae/invitaeposter_nsgc2019_curatingthehumangenome/page/216	FGF50Trichome	2020-12-04
GENCC_000106-HGNC_3706-OMIM_147480-HP_0000005-GENCC_100004	HGNC:3706	ATP8B1	MONDO:0007829	cholestasis, intrahepatic, of pregnancy, 1	OMIM:147480	OMIM:147480	GENCC:100004	Limited	HP:0000005	Unknown	GENCC:000106	Invitae	HGNC:3706	ATP8B1	OMIM:147480	Cholestasis, intrahepatic, of pregnancy, 1	HP:0000005		GENCC:000106	INVITAE	GENCC:100004	LIMITED	2017-05-04 20:04:52			28924228, 28733223, 28733223, 15888793, 19731236, 15657619	https://view.publitas.com/invitae/invitaeposter_nsgc2019_curatingthehumangenome/page/217	ATP8B10Cholesta03	2020-12-04
GENCC_000106-HGNC_3826-OMIM_137580-HP_0000005-GENCC_100008	HGNC:3826	FPR1	MONDO:0007661	Tourette syndrome	OMIM:137580	OMIM:137580	GENCC:100008	No Known Disease Relationship	HP:0000005	Unknown	GENCC:000106	Invitae	HGNC:3826	FPR1	OMIM:137580	Tourette syndrome	HP:0000005		GENCC:000106	INVITAE	GENCC:100008	No Known Disease Relationship	2018-12-13 20:04:52			28472652	https://view.publitas.com/invitae/invitaeposter_nsgc2019_curatingthehumangenome/page/218	FPR10Tourette	2020-12-04
GENCC_000106-HGNC_4217-OMIM_187300-HP_0000006-GENCC_100002	HGNC:4217	GDF2	MONDO:0008535	telangiectasia, hereditary hemorrhagic, of Rendu, Osler, and Weber	OMIM:187300	OMIM:187300	GENCC:100002	Strong	HP:0000006	Autosomal dominant	GENCC:000106	Invitae	HGNC:4217	GDF2	OMIM:187300	Hereditary hemorrhagic telangiectasia	HP:0000006		GENCC:000106	INVITAE	GENCC:100002	STRONG	2017-08-23 20:04:52			23972370, 23972370, 27081547, 23972370	https://view.publitas.com/invitae/invitaeposter_nsgc2019_curatingthehumangenome/page/219	GDF20HHT	2020-12-04
GENCC_000106-HGNC_4238-OMIM_187900-HP_0000006-GENCC_100002	HGNC:4238	GFI1B	MONDO:0008553	platelet-type bleeding disorder 17	OMIM:187900	OMIM:187900	GENCC:100002	Strong	HP:0000006	Autosomal dominant	GENCC:000106	Invitae	HGNC:4238	GFI1B	OMIM:187900	Bleeding disorder, platelet-type, 17	HP:0000006	Autosomal dominant inheritance	GENCC:000106	INVITAE	GENCC:100002	STRONG	2017-06-18 13:24:20			24325358	https://view.publitas.com/invitae/invitaeposter_nsgc2019_curatingthehumangenome/page/1	GFI1B0Bleeding03	2021-12-24
GENCC_000106-HGNC_4291-OMIM_137580-HP_0000005-GENCC_100008	HGNC:4291	GK2	MONDO:0007661	Tourette syndrome	OMIM:137580	OMIM:137580	GENCC:100008	No Known Disease Relationship	HP:0000005	Unknown	GENCC:000106	Invitae	HGNC:4291	GK2	OMIM:137580	Tourette syndrome	HP:0000005		GENCC:000106	INVITAE	GENCC:100008	No Known Disease Relationship	2018-04-04 20:04:52			28472652	https://view.publitas.com/invitae/invitaeposter_nsgc2019_curatingthehumangenome/page/221	GK20Tourette	2020-12-04
GENCC_000106-HGNC_4379-OMIM_145981-HP_0000006-GENCC_100002	HGNC:4379	GNA11	MONDO:0007792	familial hypocalciuric hypercalcemia 2	OMIM:145981	OMIM:145981	GENCC:100002	Strong	HP:0000006	Autosomal dominant	GENCC:000106	Invitae	HGNC:4379	GNA11	OMIM:145981	Hypocalciuric hypercalcemia, type 2	HP:0000006		GENCC:000106	INVITAE	GENCC:100002	STRONG	2017-11-22 20:04:52			26729423, 23802516, 23802516	https://view.publitas.com/invitae/invitaeposter_nsgc2019_curatingthehumangenome/page/222	GNA110Hypocalc02	2020-12-04
GENCC_000106-HGNC_4385-OMIM_192605-HP_0000005-GENCC_100008	HGNC:4385	GNAI2	MONDO:0008648	ventricular tachycardia, familial	OMIM:192605	OMIM:192605	GENCC:100008	No Known Disease Relationship	HP:0000005	Unknown	GENCC:000106	Invitae	HGNC:4385	GNAI2	OMIM:192605	Ventricular tachycardia, idiopathic	HP:0000005		GENCC:000106	INVITAE	GENCC:100008	No Known Disease Relationship	2017-10-05 20:04:52			9637720	https://view.publitas.com/invitae/invitaeposter_nsgc2019_curatingthehumangenome/page/223	GNAI20Ventricu03	2020-12-04
GENCC_000106-HGNC_4399-OMIM_137580-HP_0000005-GENCC_100004	HGNC:4399	RACK1	MONDO:0007661	Tourette syndrome	OMIM:137580	OMIM:137580	GENCC:100004	Limited	HP:0000005	Unknown	GENCC:000106	Invitae	HGNC:4399	RACK1	OMIM:137580	Tourette syndrome	HP:0000005		GENCC:000106	INVITAE	GENCC:100004	LIMITED	2019-01-04 20:04:52			28472652	https://view.publitas.com/invitae/invitaeposter_nsgc2019_curatingthehumangenome/page/224	RACK10Tourette	2020-12-04
GENCC_000106-HGNC_4401-OMIM_181500-HP_0000005-GENCC_100008	HGNC:4401	GNB5	MONDO:0005090	schizophrenia (disease)	OMIM:181500	OMIM:181500	GENCC:100008	No Known Disease Relationship	HP:0000005	Unknown	GENCC:000106	Invitae	HGNC:4401	GNB5	OMIM:181500	{Schizophrenia}	HP:0000005		GENCC:000106	INVITAE	GENCC:100008	No Known Disease Relationship	2017-11-21 20:04:52				https://view.publitas.com/invitae/invitaeposter_nsgc2019_curatingthehumangenome/page/225	GNB50Schizop	2020-12-04
GENCC_000106-HGNC_4421-OMIM_146110-HP_0000007-GENCC_100002	HGNC:4421	GNRHR	MONDO:0007794	hypogonadotropic hypogonadism 7 with or without anosmia	OMIM:146110	OMIM:146110	GENCC:100002	Strong	HP:0000007	Autosomal recessive	GENCC:000106	Invitae	HGNC:4421	GNRHR	OMIM:146110	Hypogonadotropic hypogonadism 7 without anosmia	HP:0000007		GENCC:000106	INVITAE	GENCC:100002	STRONG	2017-08-03 20:04:52			22745237, 25077900, 30947225, 11397871, 12050282, 30947225, 12050282, 21209029, 22745237, 16968799, 9425890, 10084584, 24002956	https://view.publitas.com/invitae/invitaeposter_nsgc2019_curatingthehumangenome/page/226	GNRHR0Hypogona06	2020-12-04
GENCC_000106-HGNC_4456-OMIM_125853-HP_0000006-GENCC_100008	HGNC:4456	GPD2	MONDO:0007455	diabetes mellitus, noninsulin-dependent	OMIM:125853	OMIM:125853	GENCC:100008	No Known Disease Relationship	HP:0000006	Autosomal dominant	GENCC:000106	Invitae	HGNC:4456	GPD2	OMIM:125853	{Diabetes, type 2, susceptibility to}	HP:0000006		GENCC:000106	INVITAE	GENCC:100008	No Known Disease Relationship	2019-12-03 20:04:53			9070847, 11822825	https://view.publitas.com/invitae/invitaeposter_nsgc2019_curatingthehumangenome/page/227	GPD20Diabete08	2020-12-04
GENCC_000106-HGNC_4713-OMIM_130650-HP_0000006-GENCC_100002	HGNC:4713	H19	MONDO:0007534	Beckwith-Wiedemann syndrome	OMIM:130650	OMIM:130650	GENCC:100002	Strong	HP:0000006	Autosomal dominant	GENCC:000106	Invitae	HGNC:4713	H19	OMIM:130650	Beckwith-Wiedemann syndrome	HP:0000006		GENCC:000106	INVITAE	GENCC:100002	STRONG	2020-05-28 20:04:53			24154661, 23118352, 20007505, 24154661, 21863054	https://view.publitas.com/invitae/invitaeposter_nsgc2019_curatingthehumangenome/page/228	H190Beckwith	2020-12-04
GENCC_000106-HGNC_4847-OMIM_161400-HP_0000006-GENCC_100008	HGNC:4847	HCRT	MONDO:0008062	narcolepsy 1	OMIM:161400	OMIM:161400	GENCC:100008	No Known Disease Relationship	HP:0000006	Autosomal dominant	GENCC:000106	Invitae	HGNC:4847	HCRT	OMIM:161400	?Narcolepsy 1	HP:0000006		GENCC:000106	INVITAE	GENCC:100008	No Known Disease Relationship	2018-03-13 20:04:53				https://view.publitas.com/invitae/invitaeposter_nsgc2019_curatingthehumangenome/page/229	HCRT0Narcole	2020-12-04
GENCC_000106-HGNC_4855-OMIM_137580-HP_0000005-GENCC_100004	HGNC:4855	HDC	MONDO:0007661	Tourette syndrome	OMIM:137580	OMIM:137580	GENCC:100004	Limited	HP:0000005	Unknown	GENCC:000106	Invitae	HGNC:4855	HDC	OMIM:137580	Tourette syndrome	HP:0000005		GENCC:000106	INVITAE	GENCC:100004	LIMITED	2018-01-24 20:04:53			20445167, 24411733	https://view.publitas.com/invitae/invitaeposter_nsgc2019_curatingthehumangenome/page/230	HDC0Tourette	2020-12-04
GENCC_000106-HGNC_494-OMIM_137580-HP_0000005-GENCC_100004	HGNC:494	ANK3	MONDO:0007661	Tourette syndrome	OMIM:137580	OMIM:137580	GENCC:100004	Limited	HP:0000005	Unknown	GENCC:000106	Invitae	HGNC:494	ANK3	OMIM:137580	Tourette syndrome	HP:0000005		GENCC:000106	INVITAE	GENCC:100004	LIMITED	2019-03-22 20:04:53			28472652	https://view.publitas.com/invitae/invitaeposter_nsgc2019_curatingthehumangenome/page/231	ANK30Tourette	2020-12-04
GENCC_000106-HGNC_5009-OMIM_150699-HP_0000005-GENCC_100008	HGNC:5009	HMGA2	MONDO:0007886	uterine corpus leiomyoma	OMIM:150699	OMIM:150699	GENCC:100008	No Known Disease Relationship	HP:0000005	Unknown	GENCC:000106	Invitae	HGNC:5009	HMGA2	OMIM:150699	Leiomyoma, uterine, somatic	HP:0000005		GENCC:000106	INVITAE	GENCC:100008	No Known Disease Relationship	2017-06-05 20:04:53			19132395	https://view.publitas.com/invitae/invitaeposter_nsgc2019_curatingthehumangenome/page/232	HMGA20Leiomyom	2020-12-04
GENCC_000106-HGNC_5010-OMIM_125853-HP_0000006-GENCC_100004	HGNC:5010	HMGA1	MONDO:0007455	diabetes mellitus, noninsulin-dependent	OMIM:125853	OMIM:125853	GENCC:100004	Limited	HP:0000006	Autosomal dominant	GENCC:000106	Invitae	HGNC:5010	HMGA1	OMIM:125853	{Diabetes mellitus, noninsulin-dependent, susceptibility to} 4	HP:0000006		GENCC:000106	INVITAE	GENCC:100004	LIMITED	2018-10-05 20:04:53			21364139, 15924147, 15924147	https://view.publitas.com/invitae/invitaeposter_nsgc2019_curatingthehumangenome/page/233	HMGA10Diabete07	2020-12-04
GENCC_000106-HGNC_5030-OMIM_137580-HP_0000005-GENCC_100004	HGNC:5030	HNRNPA0	MONDO:0007661	Tourette syndrome	OMIM:137580	OMIM:137580	GENCC:100004	Limited	HP:0000005	Unknown	GENCC:000106	Invitae	HGNC:5030	HNRNPA0	OMIM:137580	Tourette syndrome	HP:0000005		GENCC:000106	INVITAE	GENCC:100004	LIMITED	2018-10-05 20:04:53			29738522, 25716654, 28472652	https://view.publitas.com/invitae/invitaeposter_nsgc2019_curatingthehumangenome/page/234	HNRNPA00Tourette	2020-12-04
GENCC_000106-HGNC_5102-OMIM_140000-HP_0000006-GENCC_100002	HGNC:5102	HOXA13	MONDO:0007698	hand-foot-genital syndrome	OMIM:140000	OMIM:140000	GENCC:100002	Strong	HP:0000006	Autosomal dominant	GENCC:000106	Invitae	HGNC:5102	HOXA13	OMIM:140000	Hand-foot-genital syndrome	HP:0000006		GENCC:000106	INVITAE	GENCC:100002	STRONG	2017-06-27 20:04:53			10839976, 10839976, 24934387	https://view.publitas.com/invitae/invitaeposter_nsgc2019_curatingthehumangenome/page/235	HOXA130HandFoo	2020-12-04
GENCC_000106-HGNC_5133-OMIM_192950-HP_0000006-GENCC_100004	HGNC:5133	HOXD10	MONDO:0008652	congenital vertical talus	OMIM:192950	OMIM:192950	GENCC:100004	Limited	HP:0000006	Autosomal dominant	GENCC:000106	Invitae	HGNC:5133	HOXD10	OMIM:192950	Charcot-Marie-Tooth disease, foot deformity of	HP:0000006		GENCC:000106	INVITAE	GENCC:100004	LIMITED	2018-10-01 20:04:53			15146389, 16450407	https://view.publitas.com/invitae/invitaeposter_nsgc2019_curatingthehumangenome/page/236	HOXD100Charcot	2020-12-04
GENCC_000106-HGNC_5244-OMIM_182170-HP_0000006-GENCC_100002	HGNC:5244	HSPA9	MONDO:0008422	autosomal dominant sideroblastic anemia	OMIM:182170	OMIM:182170	GENCC:100002	Strong	HP:0000006	Autosomal dominant	GENCC:000106	Invitae	HGNC:5244	HSPA9	OMIM:182170	Anemia, sideroblastic, 4	HP:0000006		GENCC:000106	INVITAE	GENCC:100002	STRONG	2017-09-02 20:04:53			26491070, 21123823	https://view.publitas.com/invitae/invitaeposter_nsgc2019_curatingthehumangenome/page/237	HSPA90AnemiaS02	2020-12-04
GENCC_000106-HGNC_562-OMIM_181500-HP_0000005-GENCC_100004	HGNC:562	AP2A2	MONDO:0005090	schizophrenia (disease)	OMIM:181500	OMIM:181500	GENCC:100004	Limited	HP:0000005	Unknown	GENCC:000106	Invitae	HGNC:562	AP2A2	OMIM:181500	{Schizophrenia}	HP:0000005		GENCC:000106	INVITAE	GENCC:100004	LIMITED	2019-07-23 20:04:54			23042115	https://view.publitas.com/invitae/invitaeposter_nsgc2019_curatingthehumangenome/page/239	AP2A20Schizop	2020-12-04
GENCC_000106-HGNC_5992-OMIM_137215-HP_0000005-GENCC_100008	HGNC:5992	IL1B	MONDO:0007648	hereditary diffuse gastric adenocarcinoma	OMIM:137215	OMIM:137215	GENCC:100008	No Known Disease Relationship	HP:0000005	Unknown	GENCC:000106	Invitae	HGNC:5992	IL1B	OMIM:137215	{Gastric cancer risk after H. pylori infection}	HP:0000005		GENCC:000106	INVITAE	GENCC:100008	No Known Disease Relationship	2017-05-31 20:04:54			28195569, 29924831, 28195569	https://view.publitas.com/invitae/invitaeposter_nsgc2019_curatingthehumangenome/page/240	IL1B0Gastric	2020-12-04
GENCC_000106-HGNC_6015-OMIM_147050-HP_0000005-GENCC_100008	HGNC:6015	IL4R	MONDO:0007817	IgE responsiveness, atopic	OMIM:147050	OMIM:147050	GENCC:100008	No Known Disease Relationship	HP:0000005	Unknown	GENCC:000106	Invitae	HGNC:6015	IL4R	OMIM:147050	{Atopy, susceptibility to} 3	HP:0000005		GENCC:000106	INVITAE	GENCC:100008	No Known Disease Relationship	2017-08-08 20:04:54				https://view.publitas.com/invitae/invitaeposter_nsgc2019_curatingthehumangenome/page/241	IL4R0AtopyS03	2020-12-04
GENCC_000106-HGNC_6093-OMIM_181500-HP_0000005-GENCC_100008	HGNC:6093	INSRR	MONDO:0005090	schizophrenia (disease)	OMIM:181500	OMIM:181500	GENCC:100008	No Known Disease Relationship	HP:0000005	Unknown	GENCC:000106	Invitae	HGNC:6093	INSRR	OMIM:181500	{Schizophrenia}	HP:0000005		GENCC:000106	INVITAE	GENCC:100008	No Known Disease Relationship	2017-08-11 20:04:54			31981491, 24463507, 28135719	https://view.publitas.com/invitae/invitaeposter_nsgc2019_curatingthehumangenome/page/242	INSRR0Schizop	2020-12-04
GENCC_000106-HGNC_6144-OMIM_191830-HP_0000007-GENCC_100002	HGNC:6144	ITGA8	MONDO:0024519	renal hypodysplasia/aplasia 1	OMIM:191830	OMIM:191830	GENCC:100002	Strong	HP:0000007	Autosomal recessive	GENCC:000106	Invitae	HGNC:6144	ITGA8	OMIM:191830	Renal hypodysplasia/aplasia 1	HP:0000007		GENCC:000106	INVITAE	GENCC:100002	STRONG	2017-09-14 20:04:54			24439109, 29096039	https://view.publitas.com/invitae/invitaeposter_nsgc2019_curatingthehumangenome/page/243	ITGA80RenalHyp	2020-12-04
GENCC_000106-HGNC_6179-OMIM_137580-HP_0000005-GENCC_100008	HGNC:6179	ITPKB	MONDO:0007661	Tourette syndrome	OMIM:137580	OMIM:137580	GENCC:100008	No Known Disease Relationship	HP:0000005	Unknown	GENCC:000106	Invitae	HGNC:6179	ITPKB	OMIM:137580	Tourette syndrome	HP:0000005		GENCC:000106	INVITAE	GENCC:100008	No Known Disease Relationship	2018-10-03 20:04:54				https://view.publitas.com/invitae/invitaeposter_nsgc2019_curatingthehumangenome/page/244	ITPKB0Tourette	2020-12-04
GENCC_000106-HGNC_6181-OMIM_106190-HP_0000007-GENCC_100004	HGNC:6181	ITPR2	MONDO:0007118	isolated anhidrosis with normal sweat glands	OMIM:106190	OMIM:106190	GENCC:100004	Limited	HP:0000007	Autosomal recessive	GENCC:000106	Invitae	HGNC:6181	ITPR2	OMIM:106190	?Anhidrosis, isolated, with normal sweat glands	HP:0000007		GENCC:000106	INVITAE	GENCC:100004	LIMITED	2017-06-18 20:04:55			25329695	https://view.publitas.com/invitae/invitaeposter_nsgc2019_curatingthehumangenome/page/245	ITPR20Anhidro	2020-12-04
GENCC_000106-HGNC_619-OMIM_181500-HP_0000006-GENCC_100008	HGNC:619	APOL2	MONDO:0005090	schizophrenia (disease)	OMIM:181500	OMIM:181500	GENCC:100008	No Known Disease Relationship	HP:0000006	Autosomal dominant	GENCC:000106	Invitae	HGNC:619	APOL2	OMIM:181500	{Schizophrenia} 3	HP:0000006		GENCC:000106	INVITAE	GENCC:100008	No Known Disease Relationship	2018-03-27 20:04:55				https://view.publitas.com/invitae/invitaeposter_nsgc2019_curatingthehumangenome/page/246	APOL20Schizop05	2020-12-04
GENCC_000106-HGNC_6292-OMIM_181500-HP_0000005-GENCC_100004	HGNC:6292	KCNN3	MONDO:0005090	schizophrenia (disease)	OMIM:181500	OMIM:181500	GENCC:100004	Limited	HP:0000005	Unknown	GENCC:000106	Invitae	HGNC:6292	KCNN3	OMIM:181500	{Schizophrenia}	HP:0000005		GENCC:000106	INVITAE	GENCC:100004	LIMITED	2017-05-17 20:04:55			26537360, 11326292, 24206670	https://view.publitas.com/invitae/invitaeposter_nsgc2019_curatingthehumangenome/page/247	KCNN30Schizop	2020-12-04
GENCC_000106-HGNC_6295-OMIM_130650-HP_0000005-GENCC_100004	HGNC:6295	KCNQ1OT1	MONDO:0007534	Beckwith-Wiedemann syndrome	OMIM:130650	OMIM:130650	GENCC:100004	Limited	HP:0000005	Unknown	GENCC:000106	Invitae	HGNC:6295	KCNQ1OT1	OMIM:130650	Beckwith-Wiedemann syndrome	HP:0000005		GENCC:000106	INVITAE	GENCC:100004	LIMITED	2018-10-06 20:04:55			15372379, 21920939, 15372379, 21920939, 29602885, 29445485	https://view.publitas.com/invitae/invitaeposter_nsgc2019_curatingthehumangenome/page/248	KCNQ1OT10Beckwith	2020-12-04
GENCC_000106-HGNC_6401-OMIM_137580-HP_0000005-GENCC_100008	HGNC:6401	TNPO1	MONDO:0007661	Tourette syndrome	OMIM:137580	OMIM:137580	GENCC:100008	No Known Disease Relationship	HP:0000005	Unknown	GENCC:000106	Invitae	HGNC:6401	TNPO1	OMIM:137580	Tourette syndrome	HP:0000005		GENCC:000106	INVITAE	GENCC:100008	No Known Disease Relationship	2018-03-09 20:04:56			28472652	https://view.publitas.com/invitae/invitaeposter_nsgc2019_curatingthehumangenome/page/251	TNPO10Tourette	2020-12-04
GENCC_000106-HGNC_6416-OMIM_161000-HP_0000006-GENCC_100002	HGNC:6416	KRT14	MONDO:0008059	Naegeli-Franceschetti-Jadassohn syndrome	OMIM:161000	OMIM:161000	GENCC:100002	Strong	HP:0000006	Autosomal dominant	GENCC:000106	Invitae	HGNC:6416	KRT14	OMIM:161000	Naegeli-Franceschetti-Jadassohn syndrome	HP:0000006		GENCC:000106	INVITAE	GENCC:100002	STRONG	2017-06-19 20:04:56			16960809, 16960809, 18049449, 18049449, 16960809, 18049449	https://view.publitas.com/invitae/invitaeposter_nsgc2019_curatingthehumangenome/page/252	KRT140Naegeli	2020-12-04
GENCC_000106-HGNC_6427-OMIM_167210-HP_0000006-GENCC_100002	HGNC:6427	KRT17	MONDO:0008174	pachyonychia congenita 2	OMIM:167210	OMIM:167210	GENCC:100002	Strong	HP:0000006	Autosomal dominant	GENCC:000106	Invitae	HGNC:6427	KRT17	OMIM:167210	Pachyonychia congenita 2	HP:0000006		GENCC:000106	INVITAE	GENCC:100002	STRONG	2017-07-12 20:04:56			9767294, 25946540, 26165312	https://view.publitas.com/invitae/invitaeposter_nsgc2019_curatingthehumangenome/page/253	KRT170Pachyony02	2020-12-04
GENCC_000106-HGNC_6427-OMIM_184500-HP_0000006-GENCC_100002	HGNC:6427	KRT17	MONDO:0008485	sebocystomatosis	OMIM:184500	OMIM:184500	GENCC:100002	Strong	HP:0000006	Autosomal dominant	GENCC:000106	Invitae	HGNC:6427	KRT17	OMIM:184500	Steatocystoma multiplex	HP:0000006		GENCC:000106	INVITAE	GENCC:100002	STRONG	2020-08-25 20:04:56			9767294, 25946540, 26165312	https://view.publitas.com/invitae/invitaeposter_nsgc2019_curatingthehumangenome/page/254	KRT170Steatocy	2020-12-04
GENCC_000106-HGNC_6439-OMIM_146800-HP_0000006-GENCC_100002	HGNC:6439	KRT2	MONDO:0007813	ichthyosis bullosa of Siemens	OMIM:146800	OMIM:146800	GENCC:100002	Strong	HP:0000006	Autosomal dominant	GENCC:000106	Invitae	HGNC:6439	KRT2	OMIM:146800	Ichthyosis bullosa of Siemens	HP:0000006		GENCC:000106	INVITAE	GENCC:100002	STRONG	2017-06-02 20:04:56			10620137	https://view.publitas.com/invitae/invitaeposter_nsgc2019_curatingthehumangenome/page/255	KRT20Ichthyos013	2020-12-04
GENCC_000106-HGNC_6441-OMIM_193900-HP_0000006-GENCC_100002	HGNC:6441	KRT4	MONDO:0008676	white sponge nevus 1	OMIM:193900	OMIM:193900	GENCC:100002	Strong	HP:0000006	Autosomal dominant	GENCC:000106	Invitae	HGNC:6441	KRT4	OMIM:193900	White sponge nevus 1	HP:0000006		GENCC:000106	INVITAE	GENCC:100002	STRONG	2019-08-02 20:04:56			10652003, 7493030, 12828738, 18992023, 29738605, 7493030	https://view.publitas.com/invitae/invitaeposter_nsgc2019_curatingthehumangenome/page/256	KRT40WhiteSpo	2020-12-04
GENCC_000106-HGNC_6447-OMIM_144200-HP_0000006-GENCC_100002	HGNC:6447	KRT9	MONDO:0007758	epidermolytic palmoplantar keratoderma	OMIM:144200	OMIM:144200	GENCC:100002	Strong	HP:0000006	Autosomal dominant	GENCC:000106	Invitae	HGNC:6447	KRT9	OMIM:144200	Palmoplantar keratoderma, epidermolytic	HP:0000006		GENCC:000106	INVITAE	GENCC:100002	STRONG	2017-11-16 20:04:56			21410681, 27864007, 22262370, 10632938, 21715251	https://view.publitas.com/invitae/invitaeposter_nsgc2019_curatingthehumangenome/page/257	KRT90Palmopla	2020-12-04
GENCC_000106-HGNC_6458-OMIM_158000-HP_0000005-GENCC_100004	HGNC:6458	KRT81	MONDO:0008009	monilethrix	OMIM:158000	OMIM:158000	GENCC:100004	Limited	HP:0000005	Unknown	GENCC:000106	Invitae	HGNC:6458	KRT81	OMIM:158000	Monilethrix	HP:0000005		GENCC:000106	INVITAE	GENCC:100004	LIMITED	2017-03-27 20:04:56			9665406, 22628999, 9402962	https://view.publitas.com/invitae/invitaeposter_nsgc2019_curatingthehumangenome/page/258	KRT810Monileth	2020-12-04
GENCC_000106-HGNC_6460-OMIM_158000-HP_0000006-GENCC_100002	HGNC:6460	KRT83	MONDO:0008009	monilethrix	OMIM:158000	OMIM:158000	GENCC:100002	Strong	HP:0000006	Autosomal dominant	GENCC:000106	Invitae	HGNC:6460	KRT83	OMIM:158000	Monilethrix	HP:0000006		GENCC:000106	INVITAE	GENCC:100002	STRONG	2020-05-19 20:04:57			15744029, 25557232, 25557232	https://view.publitas.com/invitae/invitaeposter_nsgc2019_curatingthehumangenome/page/259	KRT830Monileth	2020-12-04
GENCC_000106-HGNC_6463-OMIM_158000-HP_0000006-GENCC_100002	HGNC:6463	KRT86	MONDO:0008009	monilethrix	OMIM:158000	OMIM:158000	GENCC:100002	Strong	HP:0000006	Autosomal dominant	GENCC:000106	Invitae	HGNC:6463	KRT86	OMIM:158000	Monilethrix	HP:0000006		GENCC:000106	INVITAE	GENCC:100002	STRONG	2017-04-05 20:04:57			9241275, 15050877, 25809918, 94402962, 25557232, 10504448, 9241275, 15050877, 28299823	https://view.publitas.com/invitae/invitaeposter_nsgc2019_curatingthehumangenome/page/260	KRT860Monileth	2020-12-04
GENCC_000106-HGNC_6628-OMIM_137580-HP_0000005-GENCC_100008	HGNC:6628	LLGL1	MONDO:0007661	Tourette syndrome	OMIM:137580	OMIM:137580	GENCC:100008	No Known Disease Relationship	HP:0000005	Unknown	GENCC:000106	Invitae	HGNC:6628	LLGL1	OMIM:137580	Tourette syndrome	HP:0000005		GENCC:000106	INVITAE	GENCC:100008	No Known Disease Relationship	2018-04-07 20:04:57			28472652	https://view.publitas.com/invitae/invitaeposter_nsgc2019_curatingthehumangenome/page/261	LLGL10Tourette	2020-12-04
GENCC_000106-HGNC_6692-OMIM_181500-HP_0000005-GENCC_100004	HGNC:6692	LRP1	MONDO:0005090	schizophrenia (disease)	OMIM:181500	OMIM:181500	GENCC:100004	Limited	HP:0000005	Unknown	GENCC:000106	Invitae	HGNC:6692	LRP1	OMIM:181500	{Schizophrenia}	HP:0000005		GENCC:000106	INVITAE	GENCC:100004	LIMITED	2019-05-24 20:04:57			31094488	https://view.publitas.com/invitae/invitaeposter_nsgc2019_curatingthehumangenome/page/262	LRP10Schizop	2020-12-04
GENCC_000106-HGNC_6700-OMIM_137580-HP_0000005-GENCC_100008	HGNC:6700	LRP8	MONDO:0007661	Tourette syndrome	OMIM:137580	OMIM:137580	GENCC:100008	No Known Disease Relationship	HP:0000005	Unknown	GENCC:000106	Invitae	HGNC:6700	LRP8	OMIM:137580	Tourette syndrome	HP:0000005		GENCC:000106	INVITAE	GENCC:100008	No Known Disease Relationship	2018-01-25 20:04:57			28472652	https://view.publitas.com/invitae/invitaeposter_nsgc2019_curatingthehumangenome/page/263	LRP80Tourette	2020-12-04
GENCC_000106-HGNC_6702-OMIM_181500-HP_0000005-GENCC_100008	HGNC:6702	LRRFIP1	MONDO:0005090	schizophrenia (disease)	OMIM:181500	OMIM:181500	GENCC:100008	No Known Disease Relationship	HP:0000005	Unknown	GENCC:000106	Invitae	HGNC:6702	LRRFIP1	OMIM:181500	{Schizophrenia}	HP:0000005		GENCC:000106	INVITAE	GENCC:100008	No Known Disease Relationship	2018-02-12 20:04:57			21795503	https://view.publitas.com/invitae/invitaeposter_nsgc2019_curatingthehumangenome/page/264	LRRFIP10Schizop	2020-12-04
GENCC_000106-HGNC_6740-OMIM_105200-HP_0000006-GENCC_100002	HGNC:6740	LYZ	MONDO:0007099	familial visceral amyloidosis	OMIM:105200	OMIM:105200	GENCC:100002	Strong	HP:0000006	Autosomal dominant	GENCC:000106	Invitae	HGNC:6740	LYZ	OMIM:105200	Amyloidosis, renal	HP:0000006		GENCC:000106	INVITAE	GENCC:100002	STRONG	2017-12-18 20:04:57			10534505, 12709420	https://view.publitas.com/invitae/invitaeposter_nsgc2019_curatingthehumangenome/page/265	LYZ0Amyloido02	2020-12-04
GENCC_000106-HGNC_6770-OMIM_139210-HP_0000006-GENCC_100002	HGNC:6770	SMAD4	MONDO:0007688	Myhre syndrome	OMIM:139210	OMIM:139210	GENCC:100002	Strong	HP:0000006	Autosomal dominant	GENCC:000106	Invitae	HGNC:6770	SMAD4	OMIM:139210	Myhre syndrome	HP:0000006		GENCC:000106	INVITAE	GENCC:100002	STRONG	2018-06-17 20:04:57			27302097, 22158539, 22243968, 24398790	https://view.publitas.com/invitae/invitaeposter_nsgc2019_curatingthehumangenome/page/266	SMAD40MYH	2020-12-04
GENCC_000106-HGNC_6847-OMIM_181500-HP_0000005-GENCC_100008	HGNC:6847	MAP2K7	MONDO:0005090	schizophrenia (disease)	OMIM:181500	OMIM:181500	GENCC:100008	No Known Disease Relationship	HP:0000005	Unknown	GENCC:000106	Invitae	HGNC:6847	MAP2K7	OMIM:181500	{Schizophrenia}	HP:0000005		GENCC:000106	INVITAE	GENCC:100008	No Known Disease Relationship	2017-05-25 20:04:57			31219577, 27774567	https://view.publitas.com/invitae/invitaeposter_nsgc2019_curatingthehumangenome/page/267	MAP2K70Schizop	2020-12-04
GENCC_000106-HGNC_6930-OMIM_202200-HP_0000007-GENCC_100002	HGNC:6930	MC2R	MONDO:0024536	glucocorticoid deficiency 1	OMIM:202200	OMIM:202200	GENCC:100002	Strong	HP:0000007	Autosomal recessive	GENCC:000106	Invitae	HGNC:6930	MC2R	OMIM:202200	Glucocorticoid deficiency, due to ACTH unresponsiveness	HP:0000007		GENCC:000106	INVITAE	GENCC:100002	STRONG	2017-06-08 20:04:57			1970705, 17989225	https://view.publitas.com/invitae/invitaeposter_nsgc2019_curatingthehumangenome/page/268	MC2R0Glucocor03	2020-12-04
GENCC_000106-HGNC_6984-OMIM_137580-HP_0000005-GENCC_100008	HGNC:6984	ME2	MONDO:0007661	Tourette syndrome	OMIM:137580	OMIM:137580	GENCC:100008	No Known Disease Relationship	HP:0000005	Unknown	GENCC:000106	Invitae	HGNC:6984	ME2	OMIM:137580	Tourette syndrome	HP:0000005		GENCC:000106	INVITAE	GENCC:100008	No Known Disease Relationship	2018-03-26 20:04:57			28472652	https://view.publitas.com/invitae/invitaeposter_nsgc2019_curatingthehumangenome/page/269	ME20Tourette	2020-12-04
GENCC_000106-HGNC_7-OMIM_104300-HP_0000005-GENCC_100008	HGNC:7	A2M	MONDO:0007088	Alzheimer disease type 1	OMIM:104300	OMIM:104300	GENCC:100008	No Known Disease Relationship	HP:0000005	Unknown	GENCC:000106	Invitae	HGNC:7	A2M	OMIM:104300	{Alzheimer disease, susceptibility to}	HP:0000005		GENCC:000106	INVITAE	GENCC:100008	No Known Disease Relationship	2017-06-20 20:04:57				https://view.publitas.com/invitae/invitaeposter_nsgc2019_curatingthehumangenome/page/270	A2M0Alzheim02	2020-12-04
GENCC_000106-HGNC_7043-OMIM_137580-HP_0000005-GENCC_100008	HGNC:7043	MGAM	MONDO:0007661	Tourette syndrome	OMIM:137580	OMIM:137580	GENCC:100008	No Known Disease Relationship	HP:0000005	Unknown	GENCC:000106	Invitae	HGNC:7043	MGAM	OMIM:137580	Tourette syndrome	HP:0000005		GENCC:000106	INVITAE	GENCC:100008	No Known Disease Relationship	2018-01-16 20:04:58			28472652	https://view.publitas.com/invitae/invitaeposter_nsgc2019_curatingthehumangenome/page/271	MGAM0Tourette	2020-12-04
GENCC_000106-HGNC_7102-OMIM_188470-HP_0000005-GENCC_100008	HGNC:7102	MINPP1	MONDO:0008566	thyroid cancer, nonmedullary, 2	OMIM:188470	OMIM:188470	GENCC:100008	No Known Disease Relationship	HP:0000005	Unknown	GENCC:000106	Invitae	HGNC:7102	MINPP1	OMIM:188470	Thyroid carcinoma, follicular	HP:0000005		GENCC:000106	INVITAE	GENCC:100008	No Known Disease Relationship	2017-05-16 20:04:58			29248581, 11297621	https://view.publitas.com/invitae/invitaeposter_nsgc2019_curatingthehumangenome/page/272	MINPP10ThyroidC	2020-12-04
GENCC_000106-HGNC_7211-OMIM_181500-HP_0000005-GENCC_100008	HGNC:7211	MPG	MONDO:0005090	schizophrenia (disease)	OMIM:181500	OMIM:181500	GENCC:100008	No Known Disease Relationship	HP:0000005	Unknown	GENCC:000106	Invitae	HGNC:7211	MPG	OMIM:181500	{Schizophrenia}	HP:0000005		GENCC:000106	INVITAE	GENCC:100008	No Known Disease Relationship	2017-06-20 20:04:58				https://view.publitas.com/invitae/invitaeposter_nsgc2019_curatingthehumangenome/page/273	MPG0Schizop	2020-12-04
GENCC_000106-HGNC_7316-OMIM_147050-HP_0000005-GENCC_100008	HGNC:7316	MS4A2	MONDO:0007817	IgE responsiveness, atopic	OMIM:147050	OMIM:147050	GENCC:100008	No Known Disease Relationship	HP:0000005	Unknown	GENCC:000106	Invitae	HGNC:7316	MS4A2	OMIM:147050	{Atopy, susceptibility to} 2	HP:0000005		GENCC:000106	INVITAE	GENCC:100008	No Known Disease Relationship	2017-06-01 20:04:58			10427478	https://view.publitas.com/invitae/invitaeposter_nsgc2019_curatingthehumangenome/page/274	MS4A20AtopyS02	2020-12-04
GENCC_000106-HGNC_7508-OMIM_174000-HP_0000005-GENCC_100004	HGNC:7508	MUC1	MONDO:0020726	medullary cystic kidney disease 1	OMIM:174000	OMIM:174000	GENCC:100004	Limited	HP:0000005	Unknown	GENCC:000106	Invitae	HGNC:7508	MUC1	OMIM:174000	Medullary cystic kidney disease 1	HP:0000005		GENCC:000106	INVITAE	GENCC:100004	LIMITED	2020-11-05 20:04:58			22865819, 23396133	https://view.publitas.com/invitae/invitaeposter_nsgc2019_curatingthehumangenome/page/275	MUC10Medullar	2020-12-04
GENCC_000106-HGNC_7533-OMIM_137580-HP_0000005-GENCC_100008	HGNC:7533	MX2	MONDO:0007661	Tourette syndrome	OMIM:137580	OMIM:137580	GENCC:100008	No Known Disease Relationship	HP:0000005	Unknown	GENCC:000106	Invitae	HGNC:7533	MX2	OMIM:137580	Tourette syndrome	HP:0000005		GENCC:000106	INVITAE	GENCC:100008	No Known Disease Relationship	2018-01-15 20:04:58			28472652	https://view.publitas.com/invitae/invitaeposter_nsgc2019_curatingthehumangenome/page/276	MX20Tourette	2020-12-04
GENCC_000106-HGNC_7553-OMIM_113970-HP_0000005-GENCC_100008	HGNC:7553	MYC	MONDO:0007243	Burkitt lymphoma	OMIM:113970	OMIM:113970	GENCC:100008	No Known Disease Relationship	HP:0000005	Unknown	GENCC:000106	Invitae	HGNC:7553	MYC	OMIM:113970	Burkitt lymphoma	HP:0000005		GENCC:000106	INVITAE	GENCC:100008	No Known Disease Relationship	2018-06-12 20:04:58			8220424, 25058500	https://view.publitas.com/invitae/invitaeposter_nsgc2019_curatingthehumangenome/page/277	MYC0BurkittL	2020-12-04
GENCC_000106-HGNC_7658-OMIM_137580-HP_0000005-GENCC_100004	HGNC:7658	NCBP1	MONDO:0007661	Tourette syndrome	OMIM:137580	OMIM:137580	GENCC:100004	Limited	HP:0000005	Unknown	GENCC:000106	Invitae	HGNC:7658	NCBP1	OMIM:137580	Tourette syndrome	HP:0000005		GENCC:000106	INVITAE	GENCC:100004	LIMITED	2018-10-08 20:04:58			28472652	https://view.publitas.com/invitae/invitaeposter_nsgc2019_curatingthehumangenome/page/278	NCBP10Tourette	2020-12-04
GENCC_000106-HGNC_7681-OMIM_181500-HP_0000005-GENCC_100008	HGNC:7681	NDST2	MONDO:0005090	schizophrenia (disease)	OMIM:181500	OMIM:181500	GENCC:100008	No Known Disease Relationship	HP:0000005	Unknown	GENCC:000106	Invitae	HGNC:7681	NDST2	OMIM:181500	{Schizophrenia}	HP:0000005		GENCC:000106	INVITAE	GENCC:100008	No Known Disease Relationship	2017-12-28 20:04:58			27694994	https://view.publitas.com/invitae/invitaeposter_nsgc2019_curatingthehumangenome/page/279	NDST20Schizop	2020-12-04
GENCC_000106-HGNC_7873-OMIM_181500-HP_0000005-GENCC_100008	HGNC:7873	NOS2	MONDO:0005090	schizophrenia (disease)	OMIM:181500	OMIM:181500	GENCC:100008	No Known Disease Relationship	HP:0000005	Unknown	GENCC:000106	Invitae	HGNC:7873	NOS2	OMIM:181500	{Schizophrenia}	HP:0000005		GENCC:000106	INVITAE	GENCC:100008	No Known Disease Relationship	2017-06-08 20:04:58			24463507	https://view.publitas.com/invitae/invitaeposter_nsgc2019_curatingthehumangenome/page/281	NOS20Schizop	2020-12-04
GENCC_000106-HGNC_7961-OMIM_181500-HP_0000005-GENCC_100008	HGNC:7961	NR0B2	MONDO:0005090	schizophrenia (disease)	OMIM:181500	OMIM:181500	GENCC:100008	No Known Disease Relationship	HP:0000005	Unknown	GENCC:000106	Invitae	HGNC:7961	NR0B2	OMIM:181500	{Schizophrenia}	HP:0000005		GENCC:000106	INVITAE	GENCC:100008	No Known Disease Relationship	2019-12-16 20:04:58			24463507	https://view.publitas.com/invitae/invitaeposter_nsgc2019_curatingthehumangenome/page/282	NR0B20Schizop	2020-12-04
GENCC_000106-HGNC_8008-OMIM_181500-HP_0000005-GENCC_100004	HGNC:8008	NRXN1	MONDO:0005090	schizophrenia (disease)	OMIM:181500	OMIM:181500	GENCC:100004	Limited	HP:0000005	Unknown	GENCC:000106	Invitae	HGNC:8008	NRXN1	OMIM:181500	{Schizophrenia}	HP:0000005		GENCC:000106	INVITAE	GENCC:100004	LIMITED	2018-01-25 20:04:58			24126932, 21424692	https://view.publitas.com/invitae/invitaeposter_nsgc2019_curatingthehumangenome/page/283	NRXN10Schizop	2020-12-04
GENCC_000106-HGNC_812-OMIM_101900-HP_0000006-GENCC_100002	HGNC:812	ATP2A2	MONDO:0007048	acrokeratosis verruciformis	OMIM:101900	OMIM:101900	GENCC:100002	Strong	HP:0000006	Autosomal dominant	GENCC:000106	Invitae	HGNC:812	ATP2A2	OMIM:101900	Acrokeratosis verruciformis	HP:0000006		GENCC:000106	INVITAE	GENCC:100002	STRONG	2017-07-14 20:04:58			12542527	https://view.publitas.com/invitae/invitaeposter_nsgc2019_curatingthehumangenome/page/284	ATP2A20Acrokera	2020-12-04
GENCC_000106-HGNC_812-OMIM_124200-HP_0000006-GENCC_100002	HGNC:812	ATP2A2	MONDO:0007417	Darier disease	OMIM:124200	OMIM:124200	GENCC:100002	Strong	HP:0000006	Autosomal dominant	GENCC:000106	Invitae	HGNC:812	ATP2A2	OMIM:124200	Darier disease	HP:0000006		GENCC:000106	INVITAE	GENCC:100002	STRONG	2017-07-14 20:04:59			10441324	https://view.publitas.com/invitae/invitaeposter_nsgc2019_curatingthehumangenome/page/285	ATP2A20DarierDi	2020-12-04
GENCC_000106-HGNC_85-OMIM_119540-HP_0000005-GENCC_100004	HGNC:85	ACACB	MONDO:0007336	isolated cleft palate	OMIM:119540	OMIM:119540	GENCC:100004	Limited	HP:0000005	Unknown	GENCC:000106	Invitae	HGNC:85	ACACB	OMIM:119540	Cleft palate, isolated	HP:0000005		GENCC:000106	INVITAE	GENCC:100004	LIMITED	2018-01-31 20:04:59			28767323	https://view.publitas.com/invitae/invitaeposter_nsgc2019_curatingthehumangenome/page/286	ACACB0CleftPal02	2020-12-04
GENCC_000106-HGNC_8507-OMIM_105250-HP_0000006-GENCC_100002	HGNC:8507	OSMR	MONDO:0024522	amyloidosis, primary localized cutaneous, 1	OMIM:105250	OMIM:105250	GENCC:100002	Strong	HP:0000006	Autosomal dominant	GENCC:000106	Invitae	HGNC:8507	OSMR	OMIM:105250	Amyloidosis, primary localized cutaneous	HP:0000006		GENCC:000106	INVITAE	GENCC:100002	STRONG	2017-05-19 20:04:59			20507362, 27289340, 17107390, 19690585, 23692662	https://view.publitas.com/invitae/invitaeposter_nsgc2019_curatingthehumangenome/page/287	OSMR0Amyloido	2020-12-04
GENCC_000106-HGNC_854-OMIM_124480-HP_0000006-GENCC_100002	HGNC:854	ATP6V1B2	MONDO:0007420	autosomal dominant deafness - onychodystrophy syndrome	OMIM:124480	OMIM:124480	GENCC:100002	Strong	HP:0000006	Autosomal dominant	GENCC:000106	Invitae	HGNC:854	ATP6V1B2	OMIM:124480	Deafness, congenital, with onychodystrophy, autosomal dominant	HP:0000006		GENCC:000106	INVITAE	GENCC:100002	STRONG	2017-06-13 20:04:59			24913193, 28396750	https://view.publitas.com/invitae/invitaeposter_nsgc2019_curatingthehumangenome/page/288	ATP6V1B20Deafness03	2020-12-04
GENCC_000106-HGNC_8618-OMIM_125853-HP_0000005-GENCC_100004	HGNC:8618	PAX4	MONDO:0007455	diabetes mellitus, noninsulin-dependent	OMIM:125853	OMIM:125853	GENCC:100004	Limited	HP:0000005	Unknown	GENCC:000106	Invitae	HGNC:8618	PAX4	OMIM:125853	Diabetes mellitus, type 2	HP:0000005		GENCC:000106	INVITAE	GENCC:100004	LIMITED	2017-10-03 20:04:59			30528630, 29950431	https://view.publitas.com/invitae/invitaeposter_nsgc2019_curatingthehumangenome/page/289	PAX40Diabetes05	2020-12-04
GENCC_000106-HGNC_8734-OMIM_137580-HP_0000005-GENCC_100008	HGNC:8734	NUP85	MONDO:0007661	Tourette syndrome	OMIM:137580	OMIM:137580	GENCC:100008	No Known Disease Relationship	HP:0000005	Unknown	GENCC:000106	Invitae	HGNC:8734	NUP85	OMIM:137580	Tourette syndrome	HP:0000005		GENCC:000106	INVITAE	GENCC:100008	No Known Disease Relationship	2018-06-06 20:04:59				https://view.publitas.com/invitae/invitaeposter_nsgc2019_curatingthehumangenome/page/290	NUP850Tourette	2020-12-04
GENCC_000106-HGNC_8778-OMIM_112410-HP_0000006-GENCC_100002	HGNC:8778	PDE3A	MONDO:0007211	brachydactyly-arterial hypertension syndrome	OMIM:112410	OMIM:112410	GENCC:100002	Strong	HP:0000006	Autosomal dominant	GENCC:000106	Invitae	HGNC:8778	PDE3A	OMIM:112410	Hypertension and brachydactyly syndrome	HP:0000006		GENCC:000106	INVITAE	GENCC:100002	STRONG	2017-06-27 20:04:59			25961942, 25961942, 27053290	https://view.publitas.com/invitae/invitaeposter_nsgc2019_curatingthehumangenome/page/291	PDE3A0Hyperten	2020-12-04
GENCC_000106-HGNC_8794-OMIM_181500-HP_0000005-GENCC_100008	HGNC:8794	PDE8B	MONDO:0005090	schizophrenia (disease)	OMIM:181500	OMIM:181500	GENCC:100008	No Known Disease Relationship	HP:0000005	Unknown	GENCC:000106	Invitae	HGNC:8794	PDE8B	OMIM:181500	{Schizophrenia}	HP:0000005		GENCC:000106	INVITAE	GENCC:100008	No Known Disease Relationship	2020-07-22 20:04:59			29767709	https://view.publitas.com/invitae/invitaeposter_nsgc2019_curatingthehumangenome/page/292	PDE8B0Schizop	2020-12-04
GENCC_000106-HGNC_8803-OMIM_119540-HP_0000005-GENCC_100004	HGNC:8803	PDGFRA	MONDO:0007336	isolated cleft palate	OMIM:119540	OMIM:119540	GENCC:100004	Limited	HP:0000005	Unknown	GENCC:000106	Invitae	HGNC:8803	PDGFRA	OMIM:119540	Cleft palate, isolated	HP:0000005		GENCC:000106	INVITAE	GENCC:100004	LIMITED	2019-05-08 20:04:59			22473090	https://view.publitas.com/invitae/invitaeposter_nsgc2019_curatingthehumangenome/page/293	PDGFRA0CleftPal02	2020-12-04
GENCC_000106-HGNC_894-OMIM_125700-HP_0000006-GENCC_100002	HGNC:894	AVP	MONDO:0007450	neurohypophyseal diabetes insipidus	OMIM:125700	OMIM:125700	GENCC:100002	Strong	HP:0000006	Autosomal dominant	GENCC:000106	Invitae	HGNC:894	AVP	OMIM:125700	Diabetes insipidus, neurohypophyseal	HP:0000006		GENCC:000106	INVITAE	GENCC:100002	STRONG	2017-12-08 20:04:59			27513365, 27539621	https://view.publitas.com/invitae/invitaeposter_nsgc2019_curatingthehumangenome/page/294	AVP0Diabetes03	2020-12-04
GENCC_000106-HGNC_9020-OMIM_102900-HP_0000006-GENCC_100004	HGNC:9020	PKLR	MONDO:0007067	pyruvate kinase hyperactivity	OMIM:102900	OMIM:102900	GENCC:100004	Limited	HP:0000006	Autosomal dominant	GENCC:000106	Invitae	HGNC:9020	PKLR	OMIM:102900	Adenosine triphosphate, elevated, of erythrocytes	HP:0000006		GENCC:000106	INVITAE	GENCC:100004	LIMITED	2017-07-24 20:04:59			9090535, 26658699	https://view.publitas.com/invitae/invitaeposter_nsgc2019_curatingthehumangenome/page/295	PKLR0Adenosin	2020-12-04
GENCC_000106-HGNC_9031-OMIM_114500-HP_0000006-GENCC_100008	HGNC:9031	PLA2G2A	MONDO:0005575	colorectal cancer	OMIM:114500	OMIM:114500	GENCC:100008	No Known Disease Relationship	HP:0000006	Autosomal dominant	GENCC:000106	Invitae	HGNC:9031	PLA2G2A	OMIM:114500	{Colorectal cancer}	HP:0000006		GENCC:000106	INVITAE	GENCC:100008	No Known Disease Relationship	2018-11-06 20:04:59			9272153	https://view.publitas.com/invitae/invitaeposter_nsgc2019_curatingthehumangenome/page/296	PLA2G2A0Colorec	2020-12-04
GENCC_000106-HGNC_9060-OMIM_151600-HP_0000007-GENCC_100002	HGNC:9060	PLCD1	MONDO:0007900	nonsyndromic congenital nail disorder 3	OMIM:151600	OMIM:151600	GENCC:100002	Strong	HP:0000007	Autosomal recessive	GENCC:000106	Invitae	HGNC:9060	PLCD1	OMIM:151600	Nail disorder, nonsyndromic congenital, 3, leukonychia 2	HP:0000007		GENCC:000106	INVITAE	GENCC:100002	STRONG	2017-07-17 20:05:00			21665001	https://view.publitas.com/invitae/invitaeposter_nsgc2019_curatingthehumangenome/page/297	PLCD10NailDiso03	2020-12-04
GENCC_000106-HGNC_9060-OMIM_151600-HP_0000006-GENCC_100004	HGNC:9060	PLCD1	MONDO:0007900	nonsyndromic congenital nail disorder 3	OMIM:151600	OMIM:151600	GENCC:100004	Limited	HP:0000006	Autosomal dominant	GENCC:000106	Invitae	HGNC:9060	PLCD1	OMIM:151600	Nail disorder, nonsyndromic congenital, 3, leukonychia	HP:0000006		GENCC:000106	INVITAE	GENCC:100004	LIMITED	2017-07-17 20:05:00			21665001	https://view.publitas.com/invitae/invitaeposter_nsgc2019_curatingthehumangenome/page/298	PLCD10NailDiso02	2020-12-04
GENCC_000106-HGNC_9153-OMIM_137580-HP_0000006-GENCC_100004	HGNC:9153	PNKD	MONDO:0007661	Tourette syndrome	OMIM:137580	OMIM:137580	GENCC:100004	Limited	HP:0000006	Autosomal dominant	GENCC:000106	Invitae	HGNC:9153	PNKD	OMIM:137580	Tourette syndrome	HP:0000006		GENCC:000106	INVITAE	GENCC:100004	LIMITED	2020-02-24 20:05:00			28894297	https://view.publitas.com/invitae/invitaeposter_nsgc2019_curatingthehumangenome/page/299	PNKD0Tourette	2020-12-04
GENCC_000106-HGNC_9277-OMIM_114480-HP_0000005-GENCC_100008	HGNC:9277	PPM1D	MONDO:0016419	hereditary breast carcinoma	OMIM:114480	OMIM:114480	GENCC:100008	No Known Disease Relationship	HP:0000005	Unknown	GENCC:000106	Invitae	HGNC:9277	PPM1D	OMIM:114480	Breast cancer 2	HP:0000005		GENCC:000106	INVITAE	GENCC:100008	No Known Disease Relationship	2017-11-02 20:05:00			23242139, 25742468, 27401275, 26823519	https://view.publitas.com/invitae/invitaeposter_nsgc2019_curatingthehumangenome/page/300	PPM1D0BreastCa	2020-12-04
GENCC_000106-HGNC_9279-OMIM_137580-HP_0000005-GENCC_100008	HGNC:9279	PDP1	MONDO:0007661	Tourette syndrome	OMIM:137580	OMIM:137580	GENCC:100008	No Known Disease Relationship	HP:0000005	Unknown	GENCC:000106	Invitae	HGNC:9279	PDP1	OMIM:137580	Tourette syndrome	HP:0000005		GENCC:000106	INVITAE	GENCC:100008	No Known Disease Relationship	2019-03-14 20:05:00			28472652	https://view.publitas.com/invitae/invitaeposter_nsgc2019_curatingthehumangenome/page/301	PDP10Tourette	2020-12-04
GENCC_000106-HGNC_9291-OMIM_125853-HP_0000005-GENCC_100008	HGNC:9291	PPP1R3A	MONDO:0007455	diabetes mellitus, noninsulin-dependent	OMIM:125853	OMIM:125853	GENCC:100008	No Known Disease Relationship	HP:0000005	Unknown	GENCC:000106	Invitae	HGNC:9291	PPP1R3A	OMIM:125853	Insulin resistance, severe, digenic	HP:0000005		GENCC:000106	INVITAE	GENCC:100008	No Known Disease Relationship	2017-07-27 20:05:00			29948331, 25363768, 12118251	https://view.publitas.com/invitae/invitaeposter_nsgc2019_curatingthehumangenome/page/302	PPP1R3A0InsulinR	2020-12-04
GENCC_000106-HGNC_9316-OMIM_181500-HP_0000005-GENCC_100008	HGNC:9316	PPP3CC	MONDO:0005090	schizophrenia (disease)	OMIM:181500	OMIM:181500	GENCC:100008	No Known Disease Relationship	HP:0000005	Unknown	GENCC:000106	Invitae	HGNC:9316	PPP3CC	OMIM:181500	{Schizophrenia}	HP:0000005		GENCC:000106	INVITAE	GENCC:100008	No Known Disease Relationship	2017-05-23 20:05:00			16721403, 17141475	https://view.publitas.com/invitae/invitaeposter_nsgc2019_curatingthehumangenome/page/303	PPP3CC0Schizop	2020-12-04
GENCC_000106-HGNC_9586-OMIM_109400-HP_0000005-GENCC_100004	HGNC:9586	PTCH2	MONDO:0007187	nevoid basal cell carcinoma syndrome	OMIM:109400	OMIM:109400	GENCC:100004	Limited	HP:0000005	Unknown	GENCC:000106	Invitae	HGNC:9586	PTCH2	OMIM:109400	Basal cell nevus syndrome	HP:0000005		GENCC:000106	INVITAE	GENCC:100004	LIMITED	2017-07-07 20:05:01			30820324, 23479190, 30820324, 18285427, 23479190	https://view.publitas.com/invitae/invitaeposter_nsgc2019_curatingthehumangenome/page/305	PTCH20BasalNevus	2020-12-04
GENCC_000106-HGNC_9603-OMIM_145500-HP_0000005-GENCC_100004	HGNC:9603	PTGIS	MONDO:0007781	essential hypertension, genetic	OMIM:145500	OMIM:145500	GENCC:100004	Limited	HP:0000005	Unknown	GENCC:000106	Invitae	HGNC:9603	PTGIS	OMIM:145500	Hypertension, essential	HP:0000005		GENCC:000106	INVITAE	GENCC:100004	LIMITED	2019-06-13 20:05:01			32236489, 31453292, 9217767, 12372404	https://view.publitas.com/invitae/invitaeposter_nsgc2019_curatingthehumangenome/page/306	PTGIS0Hyperten03	2020-12-04
GENCC_000106-HGNC_9655-OMIM_181500-HP_0000005-GENCC_100008	HGNC:9655	PTPN3	MONDO:0005090	schizophrenia (disease)	OMIM:181500	OMIM:181500	GENCC:100008	No Known Disease Relationship	HP:0000005	Unknown	GENCC:000106	Invitae	HGNC:9655	PTPN3	OMIM:181500	{Schizophrenia}	HP:0000005		GENCC:000106	INVITAE	GENCC:100008	No Known Disease Relationship	2017-06-15 20:05:01			24463507	https://view.publitas.com/invitae/invitaeposter_nsgc2019_curatingthehumangenome/page/307	PTPN30Schizop	2020-12-04
GENCC_000106-HGNC_9673-OMIM_114500-HP_0000005-GENCC_100008	HGNC:9673	PTPRJ	MONDO:0005575	colorectal cancer	OMIM:114500	OMIM:114500	GENCC:100008	No Known Disease Relationship	HP:0000005	Unknown	GENCC:000106	Invitae	HGNC:9673	PTPRJ	OMIM:114500	Colon cancer, somatic 3	HP:0000005		GENCC:000106	INVITAE	GENCC:100008	No Known Disease Relationship	2018-01-11 20:05:01				https://view.publitas.com/invitae/invitaeposter_nsgc2019_curatingthehumangenome/page/308	PTPRJ0ColonCan04	2020-12-04
GENCC_000106-HGNC_9817-OMIM_114480-HP_0000006-GENCC_100008	HGNC:9817	RAD51	MONDO:0016419	hereditary breast carcinoma	OMIM:114480	OMIM:114480	GENCC:100008	No Known Disease Relationship	HP:0000006	Autosomal dominant	GENCC:000106	Invitae	HGNC:9817	RAD51	OMIM:114480	{Breast cancer, susceptibility to}	HP:0000006		GENCC:000106	INVITAE	GENCC:100008	No Known Disease Relationship	2017-07-24 20:05:01				https://view.publitas.com/invitae/invitaeposter_nsgc2019_curatingthehumangenome/page/309	RAD510BreastC	2020-12-04
GENCC_000106-HGNC_9871-OMIM_187300-HP_0000006-GENCC_100008	HGNC:9871	RASA1	MONDO:0008535	telangiectasia, hereditary hemorrhagic, of Rendu, Osler, and Weber	OMIM:187300	OMIM:187300	GENCC:100008	No Known Disease Relationship	HP:0000006	Autosomal dominant	GENCC:000106	Invitae	HGNC:9871	RASA1	OMIM:187300	Hereditary hemorrhagic telangiectasia	HP:0000006		GENCC:000106	INVITAE	GENCC:100008	No Known Disease Relationship	2020-04-03 20:05:01			24268183	https://view.publitas.com/invitae/invitaeposter_nsgc2019_curatingthehumangenome/page/310	RASA10HHT	2020-12-04
GENCC_000108-HGNC_59-MONDO_0017182-HP_0000007-GENCC_100001	HGNC:59	ABCC8	MONDO:0017182	Familial hyperinsulinism	MONDO:0017182	Familial hyperinsulinism	GENCC:100001	Definitive	HP:0000007	Autosomal recessive	GENCC:000108	Myriad Women’s Health	HGNC:59	ABCC8	MONDO:0017182	Familial hyperinsulinism	HP:0000007	Autosomal recessive inheritance	GENCC:000108	Myriad Women's Health	GENCC:100001	Definitive	2018-07-18 20:05:02	https://onlinelibrary.wiley.com/doi/full/10.1002/humu.24033			https://clinicalgenome.org/docs/gene-disease-validity-sop-version-5/	1	2020-10-13
GENCC_000108-HGNC_186-MONDO_0007064-HP_0000007-GENCC_100001	HGNC:186	ADA	MONDO:0007064	adenosine deaminase deficiency	MONDO:0007064	adenosine deaminase deficiency	GENCC:100001	Definitive	HP:0000007	Autosomal recessive	GENCC:000108	Myriad Women’s Health	HGNC:186	ADA	MONDO:0007064	Adenosine deaminase deficiency	HP:0000007	Autosomal recessive inheritance	GENCC:000108	Myriad Women's Health	GENCC:100001	Definitive	2018-12-26 20:05:02	https://onlinelibrary.wiley.com/doi/full/10.1002/humu.24033			https://clinicalgenome.org/docs/gene-disease-validity-sop-version-5/	2	2020-10-13
GENCC_000108-HGNC_318-MONDO_0008830-HP_0000007-GENCC_100001	HGNC:318	AGA	MONDO:0008830	aspartylglucosaminuria	MONDO:0008830	aspartylglucosaminuria	GENCC:100001	Definitive	HP:0000007	Autosomal recessive	GENCC:000108	Myriad Women’s Health	HGNC:318	AGA	MONDO:0008830	Aspartylglucosaminuria	HP:0000007	Autosomal recessive inheritance	GENCC:000108	Myriad Women's Health	GENCC:100001	Definitive	2018-08-23 20:05:02	https://onlinelibrary.wiley.com/doi/full/10.1002/humu.24033			https://clinicalgenome.org/docs/gene-disease-validity-sop-version-5/	3	2020-10-13
GENCC_000108-HGNC_321-MONDO_0009291-HP_0000007-GENCC_100001	HGNC:321	AGL	MONDO:0009291	glycogen storage disease III	MONDO:0009291	glycogen storage disease III	GENCC:100001	Definitive	HP:0000007	Autosomal recessive	GENCC:000108	Myriad Women’s Health	HGNC:321	AGL	MONDO:0009291	Glycogen storage disease III	HP:0000007	Autosomal recessive inheritance	GENCC:000108	Myriad Women's Health	GENCC:100001	Definitive	2018-11-19 20:05:02	https://onlinelibrary.wiley.com/doi/full/10.1002/humu.24033			https://clinicalgenome.org/docs/gene-disease-validity-sop-version-5/	4	2020-10-13
GENCC_000108-HGNC_341-MONDO_0009823-HP_0000007-GENCC_100001	HGNC:341	AGXT	MONDO:0009823	primary hyperoxaluria type 1	MONDO:0009823	primary hyperoxaluria type 1	GENCC:100001	Definitive	HP:0000007	Autosomal recessive	GENCC:000108	Myriad Women’s Health	HGNC:341	AGXT	MONDO:0009823	Primary hyperoxaluria type 1	HP:0000007	Autosomal recessive inheritance	GENCC:000108	Myriad Women's Health	GENCC:100001	Definitive	2018-12-28 20:05:02	https://onlinelibrary.wiley.com/doi/full/10.1002/humu.24033			https://clinicalgenome.org/docs/gene-disease-validity-sop-version-5/	5	2020-10-13
GENCC_000108-HGNC_360-MONDO_0009411-HP_0000007-GENCC_100001	HGNC:360	AIRE	MONDO:0009411	autoimmune polyendocrine syndrome type 1	MONDO:0009411	autoimmune polyendocrine syndrome type 1	GENCC:100001	Definitive	HP:0000007	Autosomal recessive	GENCC:000108	Myriad Women’s Health	HGNC:360	AIRE	MONDO:0009411	Autoimmune polyendocrine syndrome type 1	HP:0000007	Autosomal recessive inheritance	GENCC:000108	Myriad Women's Health	GENCC:100001	Definitive	2018-08-22 20:05:02	https://onlinelibrary.wiley.com/doi/full/10.1002/humu.24033			https://clinicalgenome.org/docs/gene-disease-validity-sop-version-5/	6	2020-10-13
GENCC_000108-HGNC_403-MONDO_0010031-HP_0000007-GENCC_100001	HGNC:403	ALDH3A2	MONDO:0010031	Sjogren-Larsson syndrome	MONDO:0010031	Sjogren-Larsson syndrome	GENCC:100001	Definitive	HP:0000007	Autosomal recessive	GENCC:000108	Myriad Women’s Health	HGNC:403	ALDH3A2	MONDO:0010031	Sjogren-Larsson syndrome	HP:0000007	Autosomal recessive inheritance	GENCC:000108	Myriad Women's Health	GENCC:100001	Definitive	2018-08-16 20:05:02	https://onlinelibrary.wiley.com/doi/full/10.1002/humu.24033			https://clinicalgenome.org/docs/gene-disease-validity-sop-version-5/	7	2020-10-13
GENCC_000108-HGNC_417-MONDO_0009249-HP_0000007-GENCC_100001	HGNC:417	ALDOB	MONDO:0009249	hereditary fructose intolerance	MONDO:0009249	hereditary fructose intolerance	GENCC:100001	Definitive	HP:0000007	Autosomal recessive	GENCC:000108	Myriad Women’s Health	HGNC:417	ALDOB	MONDO:0009249	Hereditary fructose intolerance	HP:0000007	Autosomal recessive inheritance	GENCC:000108	Myriad Women's Health	GENCC:100001	Definitive	2018-06-26 20:05:02	https://onlinelibrary.wiley.com/doi/full/10.1002/humu.24033			https://clinicalgenome.org/docs/gene-disease-validity-sop-version-5/	8	2020-10-13
GENCC_000108-HGNC_23157-MONDO_0011291-HP_0000007-GENCC_100001	HGNC:23157	ALG6	MONDO:0011291	congenital disorder of glycosylation type 1C	MONDO:0011291	congenital disorder of glycosylation type 1C	GENCC:100001	Definitive	HP:0000007	Autosomal recessive	GENCC:000108	Myriad Women’s Health	HGNC:23157	ALG6	MONDO:0011291	Congenital disorder of glycosylation type 1C	HP:0000007	Autosomal recessive inheritance	GENCC:000108	Myriad Women's Health	GENCC:100001	Definitive	2018-07-23 20:05:02	https://onlinelibrary.wiley.com/doi/full/10.1002/humu.24033			https://clinicalgenome.org/docs/gene-disease-validity-sop-version-5/	9	2020-10-13
GENCC_000108-HGNC_438-MONDO_0018570-HP_0000007-GENCC_100001	HGNC:438	ALPL	MONDO:0018570	hypophosphatasia	MONDO:0018570	hypophosphatasia	GENCC:100001	Definitive	HP:0000007	Autosomal recessive	GENCC:000108	Myriad Women’s Health	HGNC:438	ALPL	MONDO:0018570	Hypophosphatasia	HP:0000007	Autosomal recessive inheritance	GENCC:000108	Myriad Women's Health	GENCC:100001	Definitive	2018-07-05 20:05:02	https://onlinelibrary.wiley.com/doi/full/10.1002/humu.24033			https://clinicalgenome.org/docs/gene-disease-validity-sop-version-5/	10	2020-10-13
GENCC_000108-HGNC_473-MONDO_0011612-HP_0000007-GENCC_100001	HGNC:473	AMT	MONDO:0011612	glycine encephalopathy	MONDO:0011612	glycine encephalopathy	GENCC:100001	Definitive	HP:0000007	Autosomal recessive	GENCC:000108	Myriad Women’s Health	HGNC:473	AMT	MONDO:0011612	Glycine encephalopathy	HP:0000007	Autosomal recessive inheritance	GENCC:000108	Myriad Women's Health	GENCC:100001	Definitive	2019-03-13 20:05:02	https://onlinelibrary.wiley.com/doi/full/10.1002/humu.24033			https://clinicalgenome.org/docs/gene-disease-validity-sop-version-5/	11	2020-10-13
GENCC_000108-HGNC_663-MONDO_0008814-HP_0000007-GENCC_100001	HGNC:663	ARG1	MONDO:0008814	hyperargininemia	MONDO:0008814	hyperargininemia	GENCC:100001	Definitive	HP:0000007	Autosomal recessive	GENCC:000108	Myriad Women’s Health	HGNC:663	ARG1	MONDO:0008814	Hyperargininemia	HP:0000007	Autosomal recessive inheritance	GENCC:000108	Myriad Women's Health	GENCC:100001	Definitive	2018-07-09 20:05:03	https://onlinelibrary.wiley.com/doi/full/10.1002/humu.24033			https://clinicalgenome.org/docs/gene-disease-validity-sop-version-5/	12	2020-10-13
GENCC_000108-HGNC_713-MONDO_0018868-HP_0000007-GENCC_100001	HGNC:713	ARSA	MONDO:0018868	metachromatic leukodystrophy	MONDO:0018868	metachromatic leukodystrophy	GENCC:100001	Definitive	HP:0000007	Autosomal recessive	GENCC:000108	Myriad Women’s Health	HGNC:713	ARSA	MONDO:0018868	Metachromatic leukodystrophy	HP:0000007	Autosomal recessive inheritance	GENCC:000108	Myriad Women's Health	GENCC:100001	Definitive	2018-08-17 20:05:03	https://onlinelibrary.wiley.com/doi/full/10.1002/humu.24033			https://clinicalgenome.org/docs/gene-disease-validity-sop-version-5/	13	2020-10-13
GENCC_000108-HGNC_746-MONDO_0008815-HP_0000007-GENCC_100001	HGNC:746	ASL	MONDO:0008815	argininosuccinic aciduria	MONDO:0008815	argininosuccinic aciduria	GENCC:100001	Definitive	HP:0000007	Autosomal recessive	GENCC:000108	Myriad Women’s Health	HGNC:746	ASL	MONDO:0008815	Argininosuccinic aciduria	HP:0000007	Autosomal recessive inheritance	GENCC:000108	Myriad Women's Health	GENCC:100001	Definitive	2018-07-25 20:05:03	https://onlinelibrary.wiley.com/doi/full/10.1002/humu.24033			https://clinicalgenome.org/docs/gene-disease-validity-sop-version-5/	14	2020-10-13
GENCC_000108-HGNC_756-MONDO_0010079-HP_0000007-GENCC_100001	HGNC:756	ASPA	MONDO:0010079	Canavan disease	MONDO:0010079	Canavan disease	GENCC:100001	Definitive	HP:0000007	Autosomal recessive	GENCC:000108	Myriad Women’s Health	HGNC:756	ASPA	MONDO:0010079	Canavan disease	HP:0000007	Autosomal recessive inheritance	GENCC:000108	Myriad Women's Health	GENCC:100001	Definitive	2018-11-18 20:05:03	https://onlinelibrary.wiley.com/doi/full/10.1002/humu.24033			https://clinicalgenome.org/docs/gene-disease-validity-sop-version-5/	15	2020-10-13
GENCC_000108-HGNC_758-MONDO_0008988-HP_0000007-GENCC_100001	HGNC:758	ASS1	MONDO:0008988	citrullinemia type I	MONDO:0008988	citrullinemia type I	GENCC:100001	Definitive	HP:0000007	Autosomal recessive	GENCC:000108	Myriad Women’s Health	HGNC:758	ASS1	MONDO:0008988	Citrullinemia type I	HP:0000007	Autosomal recessive inheritance	GENCC:000108	Myriad Women's Health	GENCC:100001	Definitive	2018-07-14 20:05:03	https://onlinelibrary.wiley.com/doi/full/10.1002/humu.24033			https://clinicalgenome.org/docs/gene-disease-validity-sop-version-5/	16	2020-10-13
GENCC_000108-HGNC_966-MONDO_0008854-HP_0000007-GENCC_100001	HGNC:966	BBS1	MONDO:0008854	Bardet-Biedl syndrome 1	MONDO:0008854	Bardet-Biedl syndrome 1	GENCC:100001	Definitive	HP:0000007	Autosomal recessive	GENCC:000108	Myriad Women’s Health	HGNC:966	BBS1	MONDO:0008854	Bardet-Biedl syndrome 1	HP:0000007	Autosomal recessive inheritance	GENCC:000108	Myriad Women's Health	GENCC:100001	Definitive	2018-12-28 20:05:03	https://onlinelibrary.wiley.com/doi/full/10.1002/humu.24033			https://clinicalgenome.org/docs/gene-disease-validity-sop-version-5/	17	2020-10-13
GENCC_000108-HGNC_26291-MONDO_0014438-HP_0000007-GENCC_100001	HGNC:26291	BBS10	MONDO:0014438	Bardet-Biedl syndrome 10	MONDO:0014438	Bardet-Biedl syndrome 10	GENCC:100001	Definitive	HP:0000007	Autosomal recessive	GENCC:000108	Myriad Women’s Health	HGNC:26291	BBS10	MONDO:0014438	Bardet-Biedl syndrome 10	HP:0000007	Autosomal recessive inheritance	GENCC:000108	Myriad Women's Health	GENCC:100001	Definitive	2018-06-25 20:05:03	https://onlinelibrary.wiley.com/doi/full/10.1002/humu.24033			https://clinicalgenome.org/docs/gene-disease-validity-sop-version-5/	18	2020-10-13
GENCC_000108-HGNC_26648-MONDO_0014440-HP_0000007-GENCC_100001	HGNC:26648	BBS12	MONDO:0014440	Bardet-Biedl syndrome 12	MONDO:0014440	Bardet-Biedl syndrome 12	GENCC:100001	Definitive	HP:0000007	Autosomal recessive	GENCC:000108	Myriad Women’s Health	HGNC:26648	BBS12	MONDO:0014440	Bardet-Biedl syndrome 12	HP:0000007	Autosomal recessive inheritance	GENCC:000108	Myriad Women's Health	GENCC:100001	Definitive	2018-08-20 20:05:03	https://onlinelibrary.wiley.com/doi/full/10.1002/humu.24033			https://clinicalgenome.org/docs/gene-disease-validity-sop-version-5/	19	2020-10-13
GENCC_000108-HGNC_967-MONDO_0014432-HP_0000007-GENCC_100001	HGNC:967	BBS2	MONDO:0014432	Bardet-Biedl syndrome 2	MONDO:0014432	Bardet-Biedl syndrome 2	GENCC:100001	Definitive	HP:0000007	Autosomal recessive	GENCC:000108	Myriad Women’s Health	HGNC:967	BBS2	MONDO:0014432	Bardet-Biedl syndrome 2	HP:0000007	Autosomal recessive inheritance	GENCC:000108	Myriad Women's Health	GENCC:100001	Definitive	2018-06-21 20:05:03	https://onlinelibrary.wiley.com/doi/full/10.1002/humu.24033			https://clinicalgenome.org/docs/gene-disease-validity-sop-version-5/	20	2020-10-13
GENCC_000108-HGNC_986-MONDO_0023691-HP_0000007-GENCC_100001	HGNC:986	BCKDHA	MONDO:0023691	Maple syrup urine disease type 1A	MONDO:0023691	Maple syrup urine disease type 1A	GENCC:100001	Definitive	HP:0000007	Autosomal recessive	GENCC:000108	Myriad Women’s Health	HGNC:986	BCKDHA	MONDO:0023691	Maple syrup urine disease type 1A	HP:0000007	Autosomal recessive inheritance	GENCC:000108	Myriad Women's Health	GENCC:100001	Definitive	2018-11-20 20:05:03	https://onlinelibrary.wiley.com/doi/full/10.1002/humu.24033			https://clinicalgenome.org/docs/gene-disease-validity-sop-version-5/	21	2020-10-13
GENCC_000108-HGNC_987-MONDO_0023692-HP_0000007-GENCC_100001	HGNC:987	BCKDHB	MONDO:0023692	Maple syrup urine disease type 1B	MONDO:0023692	Maple syrup urine disease type 1B	GENCC:100001	Definitive	HP:0000007	Autosomal recessive	GENCC:000108	Myriad Women’s Health	HGNC:987	BCKDHB	MONDO:0023692	Maple syrup urine disease type 1B	HP:0000007	Autosomal recessive inheritance	GENCC:000108	Myriad Women's Health	GENCC:100001	Definitive	2018-08-21 20:05:03	https://onlinelibrary.wiley.com/doi/full/10.1002/humu.24033			https://clinicalgenome.org/docs/gene-disease-validity-sop-version-5/	22	2020-10-13
GENCC_000108-HGNC_1058-MONDO_0008876-HP_0000007-GENCC_100001	HGNC:1058	BLM	MONDO:0008876	Bloom syndrome	MONDO:0008876	Bloom syndrome	GENCC:100001	Definitive	HP:0000007	Autosomal recessive	GENCC:000108	Myriad Women’s Health	HGNC:1058	BLM	MONDO:0008876	Bloom syndrome	HP:0000007	Autosomal recessive inheritance	GENCC:000108	Myriad Women's Health	GENCC:100001	Definitive	2018-11-18 20:05:04	https://onlinelibrary.wiley.com/doi/full/10.1002/humu.24033			https://clinicalgenome.org/docs/gene-disease-validity-sop-version-5/	24	2020-10-13
GENCC_000108-HGNC_1122-MONDO_0009665-HP_0000007-GENCC_100001	HGNC:1122	BTD	MONDO:0009665	biotinidase deficiency	MONDO:0009665	biotinidase deficiency	GENCC:100001	Definitive	HP:0000007	Autosomal recessive	GENCC:000108	Myriad Women’s Health	HGNC:1122	BTD	MONDO:0009665	Biotinidase deficiency	HP:0000007	Autosomal recessive inheritance	GENCC:000108	Myriad Women's Health	GENCC:100001	Definitive	2018-07-05 20:05:04	https://onlinelibrary.wiley.com/doi/full/10.1002/humu.24033			https://clinicalgenome.org/docs/gene-disease-validity-sop-version-5/	25	2020-10-13
GENCC_000108-HGNC_1133-MONDO_0010421-HP_0001417-GENCC_100001	HGNC:1133	BTK	MONDO:0010421	Bruton-type agammaglobulinemia	MONDO:0010421	Bruton-type agammaglobulinemia	GENCC:100001	Definitive	HP:0001417	X-linked	GENCC:000108	Myriad Women’s Health	HGNC:1133	BTK	MONDO:0010421	Bruton-type agammaglobulinemia	HP:0001417	X-linked inheritance	GENCC:000108	Myriad Women's Health	GENCC:100001	Definitive	2018-12-26 20:05:04	https://onlinelibrary.wiley.com/doi/full/10.1002/humu.24033			https://clinicalgenome.org/docs/gene-disease-validity-sop-version-5/	26	2020-10-13
GENCC_000108-HGNC_1480-MONDO_0009675-HP_0000007-GENCC_100001	HGNC:1480	CAPN3	MONDO:0009675	autosomal recessive limb-girdle muscular dystrophy type 2A	MONDO:0009675	autosomal recessive limb-girdle muscular dystrophy type 2A	GENCC:100001	Definitive	HP:0000007	Autosomal recessive	GENCC:000108	Myriad Women’s Health	HGNC:1480	CAPN3	MONDO:0009675	Autosomal recessive limb-girdle muscular dystrophy type 2A	HP:0000007	Autosomal recessive inheritance	GENCC:000108	Myriad Women's Health	GENCC:100001	Definitive	2018-06-08 20:05:04	https://onlinelibrary.wiley.com/doi/full/10.1002/humu.24033			https://clinicalgenome.org/docs/gene-disease-validity-sop-version-5/	27	2020-10-13
GENCC_000108-HGNC_1550-MONDO_0009352-HP_0000007-GENCC_100001	HGNC:1550	CBS	MONDO:0009352	classic homocystinuria	MONDO:0009352	classic homocystinuria	GENCC:100001	Definitive	HP:0000007	Autosomal recessive	GENCC:000108	Myriad Women’s Health	HGNC:1550	CBS	MONDO:0009352	Classic homocystinuria	HP:0000007	Autosomal recessive inheritance	GENCC:000108	Myriad Women's Health	GENCC:100001	Definitive	2019-01-25 20:05:04	https://onlinelibrary.wiley.com/doi/full/10.1002/humu.24033			https://clinicalgenome.org/docs/gene-disease-validity-sop-version-5/	28	2020-10-13
GENCC_000108-HGNC_1884-MONDO_0009061-HP_0000007-GENCC_100001	HGNC:1884	CFTR	MONDO:0009061	cystic fibrosis	MONDO:0009061	cystic fibrosis	GENCC:100001	Definitive	HP:0000007	Autosomal recessive	GENCC:000108	Myriad Women’s Health	HGNC:1884	CFTR	MONDO:0009061	Cystic fibrosis	HP:0000007	Autosomal recessive inheritance	GENCC:000108	Myriad Women's Health	GENCC:100001	Definitive	2018-07-12 20:05:04	https://onlinelibrary.wiley.com/doi/full/10.1002/humu.24033			https://clinicalgenome.org/docs/gene-disease-validity-sop-version-5/	29	2020-10-13
GENCC_000108-HGNC_2074-MONDO_0008767-HP_0000007-GENCC_100001	HGNC:2074	CLN3	MONDO:0008767	neuronal ceroid lipofuscinosis 3	MONDO:0008767	neuronal ceroid lipofuscinosis 3	GENCC:100001	Definitive	HP:0000007	Autosomal recessive	GENCC:000108	Myriad Women’s Health	HGNC:2074	CLN3	MONDO:0008767	Neuronal ceroid lipofuscinosis 3	HP:0000007	Autosomal recessive inheritance	GENCC:000108	Myriad Women's Health	GENCC:100001	Definitive	2018-07-31 20:05:05	https://onlinelibrary.wiley.com/doi/full/10.1002/humu.24033			https://clinicalgenome.org/docs/gene-disease-validity-sop-version-5/	31	2020-10-13
GENCC_000108-HGNC_2076-MONDO_0009745-HP_0000007-GENCC_100001	HGNC:2076	CLN5	MONDO:0009745	neuronal ceroid lipofuscinosis 5	MONDO:0009745	neuronal ceroid lipofuscinosis 5	GENCC:100001	Definitive	HP:0000007	Autosomal recessive	GENCC:000108	Myriad Women’s Health	HGNC:2076	CLN5	MONDO:0009745	Neuronal ceroid lipofuscinosis 5	HP:0000007	Autosomal recessive inheritance	GENCC:000108	Myriad Women's Health	GENCC:100001	Definitive	2019-01-24 20:05:05	https://onlinelibrary.wiley.com/doi/full/10.1002/humu.24033			https://clinicalgenome.org/docs/gene-disease-validity-sop-version-5/	32	2020-10-13
GENCC_000108-HGNC_2077-MONDO_0011144-HP_0000007-GENCC_100001	HGNC:2077	CLN6	MONDO:0011144	neuronal ceroid lipofuscinosis 6	MONDO:0011144	neuronal ceroid lipofuscinosis 6	GENCC:100001	Definitive	HP:0000007	Autosomal recessive	GENCC:000108	Myriad Women’s Health	HGNC:2077	CLN6	MONDO:0011144	Neuronal ceroid lipofuscinosis 6	HP:0000007	Autosomal recessive inheritance	GENCC:000108	Myriad Women's Health	GENCC:100001	Definitive	2018-08-21 20:05:05	https://onlinelibrary.wiley.com/doi/full/10.1002/humu.24033			https://clinicalgenome.org/docs/gene-disease-validity-sop-version-5/	33	2020-10-13
GENCC_000108-HGNC_2079-MONDO_0010830-HP_0000007-GENCC_100001	HGNC:2079	CLN8	MONDO:0010830	neuronal ceroid lipofuscinosis 8	MONDO:0010830	neuronal ceroid lipofuscinosis 8	GENCC:100001	Definitive	HP:0000007	Autosomal recessive	GENCC:000108	Myriad Women’s Health	HGNC:2079	CLN8	MONDO:0010830	Neuronal ceroid lipofuscinosis 8	HP:0000007	Autosomal recessive inheritance	GENCC:000108	Myriad Women's Health	GENCC:100001	Definitive	2018-12-28 20:05:05	https://onlinelibrary.wiley.com/doi/full/10.1002/humu.24033			https://clinicalgenome.org/docs/gene-disease-validity-sop-version-5/	34	2020-10-13
GENCC_000108-HGNC_2204-MONDO_0008762-HP_0000007-GENCC_100001	HGNC:2204	COL4A3	MONDO:0008762	autosomal recessive Alport syndrome	MONDO:0008762	autosomal recessive Alport syndrome	GENCC:100001	Definitive	HP:0000007	Autosomal recessive	GENCC:000108	Myriad Women’s Health	HGNC:2204	COL4A3	MONDO:0008762	Autosomal recessive Alport syndrome	HP:0000007	Autosomal recessive inheritance	GENCC:000108	Myriad Women's Health	GENCC:100001	Definitive	2018-06-08 20:05:05	https://onlinelibrary.wiley.com/doi/full/10.1002/humu.24033			https://clinicalgenome.org/docs/gene-disease-validity-sop-version-5/	35	2020-10-13
GENCC_000108-HGNC_2206-MONDO_0008762-HP_0000007-GENCC_100001	HGNC:2206	COL4A4	MONDO:0008762	autosomal recessive Alport syndrome	MONDO:0008762	autosomal recessive Alport syndrome	GENCC:100001	Definitive	HP:0000007	Autosomal recessive	GENCC:000108	Myriad Women’s Health	HGNC:2206	COL4A4	MONDO:0008762	Autosomal recessive Alport syndrome	HP:0000007	Autosomal recessive inheritance	GENCC:000108	Myriad Women's Health	GENCC:100001	Definitive	2018-08-16 20:05:05	https://onlinelibrary.wiley.com/doi/full/10.1002/humu.24033			https://clinicalgenome.org/docs/gene-disease-validity-sop-version-5/	36	2020-10-13
GENCC_000108-HGNC_2207-MONDO_0010520-HP_0001417-GENCC_100001	HGNC:2207	COL4A5	MONDO:0010520	X-linked Alport syndrome	MONDO:0010520	X-linked Alport syndrome	GENCC:100001	Definitive	HP:0001417	X-linked	GENCC:000108	Myriad Women’s Health	HGNC:2207	COL4A5	MONDO:0010520	Alport syndrome	HP:0001417	X-linked inheritance	GENCC:000108	Myriad Women's Health	GENCC:100001	Definitive	2018-08-16 20:05:05	https://onlinelibrary.wiley.com/doi/full/10.1002/humu.24033			https://clinicalgenome.org/docs/gene-disease-validity-sop-version-5/	37	2020-10-13
GENCC_000108-HGNC_2323-MONDO_0009376-HP_0000007-GENCC_100001	HGNC:2323	CPS1	MONDO:0009376	carbamoyl phosphate synthetase I deficiency disease	MONDO:0009376	carbamoyl phosphate synthetase I deficiency disease	GENCC:100001	Definitive	HP:0000007	Autosomal recessive	GENCC:000108	Myriad Women’s Health	HGNC:2323	CPS1	MONDO:0009376	Carbamoyl phosphate synthetase I deficiency disease	HP:0000007	Autosomal recessive inheritance	GENCC:000108	Myriad Women's Health	GENCC:100001	Definitive	2018-08-21 20:05:05	https://onlinelibrary.wiley.com/doi/full/10.1002/humu.24033			https://clinicalgenome.org/docs/gene-disease-validity-sop-version-5/	38	2020-10-13
GENCC_000108-HGNC_2330-MONDO_0015515-HP_0000007-GENCC_100001	HGNC:2330	CPT2	MONDO:0015515	Carnitine palmitoyltransferase II deficiency	MONDO:0015515	Carnitine palmitoyltransferase II deficiency	GENCC:100001	Definitive	HP:0000007	Autosomal recessive	GENCC:000108	Myriad Women’s Health	HGNC:2330	CPT2	MONDO:0015515	Carnitine Palmitoyltransferase 2 Deficiency	HP:0000007	Autosomal recessive inheritance	GENCC:000108	Myriad Women's Health	GENCC:100001	Definitive	2018-08-06 20:05:05	https://onlinelibrary.wiley.com/doi/full/10.1002/humu.24033			https://clinicalgenome.org/docs/gene-disease-validity-sop-version-5/	39	2020-10-13
GENCC_000108-HGNC_2518-MONDO_0016239-HP_0000007-GENCC_100001	HGNC:2518	CTNS	MONDO:0016239	cystinosis	MONDO:0016239	cystinosis	GENCC:100001	Definitive	HP:0000007	Autosomal recessive	GENCC:000108	Myriad Women’s Health	HGNC:2518	CTNS	MONDO:0016239	Cystinosis	HP:0000007	Autosomal recessive inheritance	GENCC:000108	Myriad Women's Health	GENCC:100001	Definitive	2018-11-18 20:05:05	https://onlinelibrary.wiley.com/doi/full/10.1002/humu.24033			https://clinicalgenome.org/docs/gene-disease-validity-sop-version-5/	40	2020-10-13
GENCC_000108-HGNC_2536-MONDO_0009940-HP_0000007-GENCC_100001	HGNC:2536	CTSK	MONDO:0009940	pycnodysostosis	MONDO:0009940	pycnodysostosis	GENCC:100001	Definitive	HP:0000007	Autosomal recessive	GENCC:000108	Myriad Women’s Health	HGNC:2536	CTSK	MONDO:0009940	Pycnodysostosis	HP:0000007	Autosomal recessive inheritance	GENCC:000108	Myriad Women's Health	GENCC:100001	Definitive	2018-07-09 20:05:06	https://onlinelibrary.wiley.com/doi/full/10.1002/humu.24033			https://clinicalgenome.org/docs/gene-disease-validity-sop-version-5/	41	2020-10-13
GENCC_000108-HGNC_2591-MONDO_0008729-HP_0000007-GENCC_100001	HGNC:2591	CYP11B1	MONDO:0008729	congenital adrenal hyperplasia due to 11-beta-hydroxylase deficiency	MONDO:0008729	congenital adrenal hyperplasia due to 11-beta-hydroxylase deficiency	GENCC:100001	Definitive	HP:0000007	Autosomal recessive	GENCC:000108	Myriad Women’s Health	HGNC:2591	CYP11B1	MONDO:0008729	Congenital adrenal hyperplasia due to 11-beta-hydroxylase deficiency	HP:0000007	Autosomal recessive inheritance	GENCC:000108	Myriad Women's Health	GENCC:100001	Definitive	2018-08-21 20:05:06	https://onlinelibrary.wiley.com/doi/full/10.1002/humu.24033			https://clinicalgenome.org/docs/gene-disease-validity-sop-version-5/	42	2020-10-13
GENCC_000108-HGNC_2600-MONDO_0008728-HP_0000007-GENCC_100001	HGNC:2600	CYP21A2	MONDO:0008728	classic congenital adrenal hyperplasia due to 21-hydroxylase deficiency	MONDO:0008728	classic congenital adrenal hyperplasia due to 21-hydroxylase deficiency	GENCC:100001	Definitive	HP:0000007	Autosomal recessive	GENCC:000108	Myriad Women’s Health	HGNC:2600	CYP21A2	MONDO:0008728	classic congenital adrenal hyperplasia due to 21-hydroxylase deficiency	HP:0000007	Autosomal recessive inheritance	GENCC:000108	Myriad Women's Health	GENCC:100001	Definitive	2018-08-21 20:05:06	https://onlinelibrary.wiley.com/doi/full/10.1002/humu.24033			https://clinicalgenome.org/docs/gene-disease-validity-sop-version-5/	43	2020-10-13
GENCC_000108-HGNC_2605-MONDO_0008948-HP_0000007-GENCC_100001	HGNC:2605	CYP27A1	MONDO:0008948	cerebrotendinous xanthomatosis	MONDO:0008948	cerebrotendinous xanthomatosis	GENCC:100001	Definitive	HP:0000007	Autosomal recessive	GENCC:000108	Myriad Women’s Health	HGNC:2605	CYP27A1	MONDO:0008948	Cerebrotendinous xanthomatosis	HP:0000007	Autosomal recessive inheritance	GENCC:000108	Myriad Women's Health	GENCC:100001	Definitive	2018-11-17 20:05:06	https://onlinelibrary.wiley.com/doi/full/10.1002/humu.24033			https://clinicalgenome.org/docs/gene-disease-validity-sop-version-5/	44	2020-10-13
GENCC_000108-HGNC_2698-MONDO_0023693-HP_0000007-GENCC_100001	HGNC:2698	DBT	MONDO:0023693	maple syrup urine disease type 2	MONDO:0023693	maple syrup urine disease type 2	GENCC:100001	Definitive	HP:0000007	Autosomal recessive	GENCC:000108	Myriad Women’s Health	HGNC:2698	DBT	MONDO:0023693	Maple syrup urine disease, type II	HP:0000007	Autosomal recessive inheritance	GENCC:000108	Myriad Women's Health	GENCC:100001	Definitive	2018-08-28 20:05:06	https://onlinelibrary.wiley.com/doi/full/10.1002/humu.24033			https://clinicalgenome.org/docs/gene-disease-validity-sop-version-5/	45	2020-10-13
GENCC_000108-HGNC_2860-MONDO_0010035-HP_0000007-GENCC_100001	HGNC:2860	DHCR7	MONDO:0010035	Smith-Lemli-Opitz syndrome	MONDO:0010035	Smith-Lemli-Opitz syndrome	GENCC:100001	Definitive	HP:0000007	Autosomal recessive	GENCC:000108	Myriad Women’s Health	HGNC:2860	DHCR7	MONDO:0010035	Smith-Lemli-Opitz syndrome	HP:0000007	Autosomal recessive inheritance	GENCC:000108	Myriad Women's Health	GENCC:100001	Definitive	2019-02-01 20:05:06	https://onlinelibrary.wiley.com/doi/full/10.1002/humu.24033			https://clinicalgenome.org/docs/gene-disease-validity-sop-version-5/	46	2020-10-13
GENCC_000108-HGNC_2898-MONDO_0009529-HP_0000007-GENCC_100001	HGNC:2898	DLD	MONDO:0009529	pyruvate dehydrogenase E3 deficiency	MONDO:0009529	pyruvate dehydrogenase E3 deficiency	GENCC:100001	Definitive	HP:0000007	Autosomal recessive	GENCC:000108	Myriad Women’s Health	HGNC:2898	DLD	MONDO:0009529	Dihydrolipoamide Dehydrogenase Deficiency (DLD deficiency)	HP:0000007	Autosomal recessive inheritance	GENCC:000108	Myriad Women's Health	GENCC:100001	Definitive	2018-07-18 20:05:06	https://onlinelibrary.wiley.com/doi/full/10.1002/humu.24033			https://clinicalgenome.org/docs/gene-disease-validity-sop-version-5/	47	2020-10-13
GENCC_000108-HGNC_2928-MONDO_0016899-HP_0001417-GENCC_100001	HGNC:2928	DMD	MONDO:0016899	Duchenne and Becker muscular dystrophy	MONDO:0016899	Duchenne and Becker muscular dystrophy	GENCC:100001	Definitive	HP:0001417	X-linked	GENCC:000108	Myriad Women’s Health	HGNC:2928	DMD	MONDO:0016899	Duchenne and Becker muscular dystrophy	HP:0001417	X-linked inheritance	GENCC:000108	Myriad Women's Health	GENCC:100001	Definitive	2018-07-05 20:05:06	https://onlinelibrary.wiley.com/doi/full/10.1002/humu.24033			https://clinicalgenome.org/docs/gene-disease-validity-sop-version-5/	48	2020-10-13
GENCC_000108-HGNC_3097-MONDO_0016145-HP_0000007-GENCC_100001	HGNC:3097	DYSF	MONDO:0016145	Qualitative or quantitative defects of dysferlin	MONDO:0016145	Qualitative or quantitative defects of dysferlin	GENCC:100001	Definitive	HP:0000007	Autosomal recessive	GENCC:000108	Myriad Women’s Health	HGNC:3097	DYSF	MONDO:0016145	Dysferlinopathy, LGMD2B, Miyoshi myopathy	HP:0000007	Autosomal recessive inheritance	GENCC:000108	Myriad Women's Health	GENCC:100001	Definitive	2018-08-20 20:05:06	https://onlinelibrary.wiley.com/doi/full/10.1002/humu.24033			https://clinicalgenome.org/docs/gene-disease-validity-sop-version-5/	49	2020-10-13
GENCC_000108-HGNC_3261-MONDO_0011380-HP_0000007-GENCC_100001	HGNC:3261	EIF2B5	MONDO:0011380	leukoencephalopathy with vanishing white matter	MONDO:0011380	leukoencephalopathy with vanishing white matter	GENCC:100001	Definitive	HP:0000007	Autosomal recessive	GENCC:000108	Myriad Women’s Health	HGNC:3261	EIF2B5	MONDO:0011380	Leukoencephalopathy with vanishing white matter	HP:0000007	Autosomal recessive inheritance	GENCC:000108	Myriad Women's Health	GENCC:100001	Definitive	2018-12-22 20:05:06	https://onlinelibrary.wiley.com/doi/full/10.1002/humu.24033			https://clinicalgenome.org/docs/gene-disease-validity-sop-version-5/	50	2020-10-13
GENCC_000108-HGNC_5959-MONDO_0021809-HP_0000007-GENCC_100001	HGNC:5959	ELP1	MONDO:0021809	primary dysautonomia	MONDO:0021809	primary dysautonomia	GENCC:100001	Definitive	HP:0000007	Autosomal recessive	GENCC:000108	Myriad Women’s Health	HGNC:5959	ELP1	MONDO:0021809	Familial Dysautonomia	HP:0000007	Autosomal recessive inheritance	GENCC:000108	Myriad Women's Health	GENCC:100001	Definitive	2018-07-24 20:05:06	https://onlinelibrary.wiley.com/doi/full/10.1002/humu.24033			https://clinicalgenome.org/docs/gene-disease-validity-sop-version-5/	51	2020-10-13
GENCC_000108-HGNC_3438-MONDO_0019570-HP_0000007-GENCC_100001	HGNC:3438	ERCC6	MONDO:0019570	Cockayne syndrome type 2	MONDO:0019570	Cockayne syndrome type 2	GENCC:100001	Definitive	HP:0000007	Autosomal recessive	GENCC:000108	Myriad Women’s Health	HGNC:3438	ERCC6	MONDO:0019570	Cockayne syndrome type 2	HP:0000007	Autosomal recessive inheritance	GENCC:000108	Myriad Women's Health	GENCC:100001	Definitive	2018-08-20 20:05:06	https://onlinelibrary.wiley.com/doi/full/10.1002/humu.24033			https://clinicalgenome.org/docs/gene-disease-validity-sop-version-5/	52	2020-10-13
GENCC_000108-HGNC_3439-MONDO_0019569-HP_0000007-GENCC_100001	HGNC:3439	ERCC8	MONDO:0019569	Cockayne syndrome type 1	MONDO:0019569	Cockayne syndrome type 1	GENCC:100001	Definitive	HP:0000007	Autosomal recessive	GENCC:000108	Myriad Women’s Health	HGNC:3439	ERCC8	MONDO:0019569	Cockayne syndrome type 1	HP:0000007	Autosomal recessive inheritance	GENCC:000108	Myriad Women's Health	GENCC:100001	Definitive	2018-07-20 20:05:06	https://onlinelibrary.wiley.com/doi/full/10.1002/humu.24033			https://clinicalgenome.org/docs/gene-disease-validity-sop-version-5/	53	2020-10-13
GENCC_000108-HGNC_3497-MONDO_0009162-HP_0000007-GENCC_100001	HGNC:3497	EVC	MONDO:0009162	Ellis-van Creveld syndrome	MONDO:0009162	Ellis-van Creveld syndrome	GENCC:100001	Definitive	HP:0000007	Autosomal recessive	GENCC:000108	Myriad Women’s Health	HGNC:3497	EVC	MONDO:0009162	Ellis-van Creveld syndrome	HP:0000007	Autosomal recessive inheritance	GENCC:000108	Myriad Women's Health	GENCC:100001	Definitive	2018-08-15 20:05:07	https://onlinelibrary.wiley.com/doi/full/10.1002/humu.24033			https://clinicalgenome.org/docs/gene-disease-validity-sop-version-5/	54	2020-10-13
GENCC_000108-HGNC_19747-MONDO_0009162-HP_0000007-GENCC_100001	HGNC:19747	EVC2	MONDO:0009162	Ellis-van Creveld syndrome	MONDO:0009162	Ellis-van Creveld syndrome	GENCC:100001	Definitive	HP:0000007	Autosomal recessive	GENCC:000108	Myriad Women’s Health	HGNC:19747	EVC2	MONDO:0009162	Ellis-van Creveld syndrome	HP:0000007	Autosomal recessive inheritance	GENCC:000108	Myriad Women's Health	GENCC:100001	Definitive	2018-08-15 20:05:07	https://onlinelibrary.wiley.com/doi/full/10.1002/humu.24033			https://clinicalgenome.org/docs/gene-disease-validity-sop-version-5/	55	2020-10-13
GENCC_000108-HGNC_3579-MONDO_0010161-HP_0000007-GENCC_100001	HGNC:3579	FAH	MONDO:0010161	tyrosinemia type I	MONDO:0010161	tyrosinemia type I	GENCC:100001	Definitive	HP:0000007	Autosomal recessive	GENCC:000108	Myriad Women’s Health	HGNC:3579	FAH	MONDO:0010161	Tyrosinemia type I	HP:0000007	Autosomal recessive inheritance	GENCC:000108	Myriad Women's Health	GENCC:100001	Definitive	2019-02-06 20:05:07	https://onlinelibrary.wiley.com/doi/full/10.1002/humu.24033			https://clinicalgenome.org/docs/gene-disease-validity-sop-version-5/	56	2020-10-13
GENCC_000108-HGNC_3582-MONDO_0009215-HP_0000007-GENCC_100001	HGNC:3582	FANCA	MONDO:0009215	Fanconi anemia complementation group A	MONDO:0009215	Fanconi anemia complementation group A	GENCC:100001	Definitive	HP:0000007	Autosomal recessive	GENCC:000108	Myriad Women’s Health	HGNC:3582	FANCA	MONDO:0009215	Fanconi anemia complementation group A	HP:0000007	Autosomal recessive inheritance	GENCC:000108	Myriad Women's Health	GENCC:100001	Definitive	2018-08-06 20:05:07	https://onlinelibrary.wiley.com/doi/full/10.1002/humu.24033			https://clinicalgenome.org/docs/gene-disease-validity-sop-version-5/	57	2020-10-13
GENCC_000108-HGNC_3584-MONDO_0009213-HP_0000007-GENCC_100001	HGNC:3584	FANCC	MONDO:0009213	Fanconi anemia complementation group C	MONDO:0009213	Fanconi anemia complementation group C	GENCC:100001	Definitive	HP:0000007	Autosomal recessive	GENCC:000108	Myriad Women’s Health	HGNC:3584	FANCC	MONDO:0009213	Fanconi anemia complementation group C	HP:0000007	Autosomal recessive inheritance	GENCC:000108	Myriad Women's Health	GENCC:100001	Definitive	2018-07-05 20:05:07	https://onlinelibrary.wiley.com/doi/full/10.1002/humu.24033			https://clinicalgenome.org/docs/gene-disease-validity-sop-version-5/	58	2020-10-13
GENCC_000108-HGNC_17997-MONDO_0011688-HP_0000007-GENCC_100001	HGNC:17997	FKRP	MONDO:0011688	muscular dystrophy-dystroglycanopathy type B5	MONDO:0011688	muscular dystrophy-dystroglycanopathy type B5	GENCC:100001	Definitive	HP:0000007	Autosomal recessive	GENCC:000108	Myriad Women’s Health	HGNC:17997	FKRP	MONDO:0011688	Muscular dystrophy-dystroglycanopathy type B5	HP:0000007	Autosomal recessive inheritance	GENCC:000108	Myriad Women's Health	GENCC:100001	Definitive	2018-08-22 20:05:07	https://onlinelibrary.wiley.com/doi/full/10.1002/humu.24033			https://clinicalgenome.org/docs/gene-disease-validity-sop-version-5/	59	2020-10-13
GENCC_000108-HGNC_3775-MONDO_0010383-HP_0001417-GENCC_100001	HGNC:3775	FMR1	MONDO:0010383	fragile X syndrome	MONDO:0010383	fragile X syndrome	GENCC:100001	Definitive	HP:0001417	X-linked	GENCC:000108	Myriad Women’s Health	HGNC:3775	FMR1	MONDO:0010383	Fragile X	HP:0001417	X-linked inheritance	GENCC:000108	Myriad Women's Health	GENCC:100001	Definitive	2018-08-17 20:05:07	https://onlinelibrary.wiley.com/doi/full/10.1002/humu.24033			https://clinicalgenome.org/docs/gene-disease-validity-sop-version-5/	61	2020-10-13
GENCC_000108-HGNC_4056-MONDO_0009287-HP_0000007-GENCC_100001	HGNC:4056	G6PC	MONDO:0009287	glycogen storage disease due to glucose-6-phosphatase deficiency type IA	MONDO:0009287	glycogen storage disease due to glucose-6-phosphatase deficiency type IA	GENCC:100001	Definitive	HP:0000007	Autosomal recessive	GENCC:000108	Myriad Women’s Health	HGNC:4056	G6PC	MONDO:0009287	Glycogen storage disease due to glucose-6-phosphatase deficiency type IA	HP:0000007	Autosomal recessive inheritance	GENCC:000108	Myriad Women's Health	GENCC:100001	Definitive	2018-11-17 20:05:08	https://onlinelibrary.wiley.com/doi/full/10.1002/humu.24033			https://clinicalgenome.org/docs/gene-disease-validity-sop-version-5/	62	2020-10-13
GENCC_000108-HGNC_4115-MONDO_0009499-HP_0000007-GENCC_100001	HGNC:4115	GALC	MONDO:0009499	Krabbe disease	MONDO:0009499	Krabbe disease	GENCC:100001	Definitive	HP:0000007	Autosomal recessive	GENCC:000108	Myriad Women’s Health	HGNC:4115	GALC	MONDO:0009499	Krabbe disease	HP:0000007	Autosomal recessive inheritance	GENCC:000108	Myriad Women's Health	GENCC:100001	Definitive	2018-08-10 20:05:08	https://onlinelibrary.wiley.com/doi/full/10.1002/humu.24033			https://clinicalgenome.org/docs/gene-disease-validity-sop-version-5/	63	2020-10-13
GENCC_000108-HGNC_4118-MONDO_0009255-HP_0000007-GENCC_100001	HGNC:4118	GALK1	MONDO:0009255	galactokinase deficiency	MONDO:0009255	galactokinase deficiency	GENCC:100001	Definitive	HP:0000007	Autosomal recessive	GENCC:000108	Myriad Women’s Health	HGNC:4118	GALK1	MONDO:0009255	Galactokinase deficiency	HP:0000007	Autosomal recessive inheritance	GENCC:000108	Myriad Women's Health	GENCC:100001	Definitive	2018-08-21 20:05:08	https://onlinelibrary.wiley.com/doi/full/10.1002/humu.24033			https://clinicalgenome.org/docs/gene-disease-validity-sop-version-5/	64	2020-10-13
GENCC_000108-HGNC_4135-MONDO_0018116-HP_0000007-GENCC_100001	HGNC:4135	GALT	MONDO:0018116	galactosemia	MONDO:0018116	galactosemia	GENCC:100001	Definitive	HP:0000007	Autosomal recessive	GENCC:000108	Myriad Women’s Health	HGNC:4135	GALT	MONDO:0018116	Galactosemia	HP:0000007	Autosomal recessive inheritance	GENCC:000108	Myriad Women's Health	GENCC:100001	Definitive	2018-11-17 20:05:08	https://onlinelibrary.wiley.com/doi/full/10.1002/humu.24033			https://clinicalgenome.org/docs/gene-disease-validity-sop-version-5/	65	2020-10-13
GENCC_000108-HGNC_4177-MONDO_0018150-HP_0000007-GENCC_100001	HGNC:4177	GBA	MONDO:0018150	Gaucher disease	MONDO:0018150	Gaucher disease	GENCC:100001	Definitive	HP:0000007	Autosomal recessive	GENCC:000108	Myriad Women’s Health	HGNC:4177	GBA	MONDO:0018150	Gaucher disease	HP:0000007	Autosomal recessive inheritance	GENCC:000108	Myriad Women's Health	GENCC:100001	Definitive	2019-01-24 20:05:08	https://onlinelibrary.wiley.com/doi/full/10.1002/humu.24033			https://clinicalgenome.org/docs/gene-disease-validity-sop-version-5/	66	2020-10-13
GENCC_000108-HGNC_4189-MONDO_0009281-HP_0000007-GENCC_100001	HGNC:4189	GCDH	MONDO:0009281	glutaryl-CoA dehydrogenase deficiency	MONDO:0009281	glutaryl-CoA dehydrogenase deficiency	GENCC:100001	Definitive	HP:0000007	Autosomal recessive	GENCC:000108	Myriad Women’s Health	HGNC:4189	GCDH	MONDO:0009281	Glutaryl-CoA dehydrogenase deficiency	HP:0000007	Autosomal recessive inheritance	GENCC:000108	Myriad Women's Health	GENCC:100001	Definitive	2018-08-22 20:05:08	https://onlinelibrary.wiley.com/doi/full/10.1002/humu.24033			https://clinicalgenome.org/docs/gene-disease-validity-sop-version-5/	67	2020-10-13
GENCC_000108-HGNC_4298-MONDO_0018149-HP_0000007-GENCC_100001	HGNC:4298	GLB1	MONDO:0018149	GM1 gangliosidosis	MONDO:0018149	GM1 gangliosidosis	GENCC:100001	Definitive	HP:0000007	Autosomal recessive	GENCC:000108	Myriad Women’s Health	HGNC:4298	GLB1	MONDO:0018149	GM1 gangliosidosis	HP:0000007	Autosomal recessive inheritance	GENCC:000108	Myriad Women's Health	GENCC:100001	Definitive	2018-11-20 20:05:08	https://onlinelibrary.wiley.com/doi/full/10.1002/humu.24033			https://clinicalgenome.org/docs/gene-disease-validity-sop-version-5/	68	2020-10-13
GENCC_000108-HGNC_4313-MONDO_0011612-HP_0000007-GENCC_100001	HGNC:4313	GLDC	MONDO:0011612	glycine encephalopathy	MONDO:0011612	glycine encephalopathy	GENCC:100001	Definitive	HP:0000007	Autosomal recessive	GENCC:000108	Myriad Women’s Health	HGNC:4313	GLDC	MONDO:0011612	Glycine encephalopathy	HP:0000007	Autosomal recessive inheritance	GENCC:000108	Myriad Women's Health	GENCC:100001	Definitive	2018-08-17 20:05:08	https://onlinelibrary.wiley.com/doi/full/10.1002/humu.24033			https://clinicalgenome.org/docs/gene-disease-validity-sop-version-5/	69	2020-10-13
GENCC_000108-HGNC_23657-MONDO_0011603-HP_0000007-GENCC_100001	HGNC:23657	GNE	MONDO:0011603	GNE myopathy	MONDO:0011603	GNE myopathy	GENCC:100001	Definitive	HP:0000007	Autosomal recessive	GENCC:000108	Myriad Women’s Health	HGNC:23657	GNE	MONDO:0011603	GNE myopathy	HP:0000007	Autosomal recessive inheritance	GENCC:000108	Myriad Women's Health	GENCC:100001	Definitive	2018-08-20 20:05:08	https://onlinelibrary.wiley.com/doi/full/10.1002/humu.24033			https://clinicalgenome.org/docs/gene-disease-validity-sop-version-5/	70	2020-10-13
GENCC_000108-HGNC_29670-MONDO_0019248-HP_0000007-GENCC_100001	HGNC:29670	GNPTAB	MONDO:0019248	mucolipidosis	MONDO:0019248	mucolipidosis	GENCC:100001	Definitive	HP:0000007	Autosomal recessive	GENCC:000108	Myriad Women’s Health	HGNC:29670	GNPTAB	MONDO:0019248	Mucolipidosis	HP:0000007	Autosomal recessive inheritance	GENCC:000108	Myriad Women's Health	GENCC:100001	Definitive	2018-06-27 20:05:08	https://onlinelibrary.wiley.com/doi/full/10.1002/humu.24033			https://clinicalgenome.org/docs/gene-disease-validity-sop-version-5/	71	2020-10-13
GENCC_000108-HGNC_23026-MONDO_0009652-HP_0000007-GENCC_100001	HGNC:23026	GNPTG	MONDO:0009652	mucolipidosis type III gamma	MONDO:0009652	mucolipidosis type III gamma	GENCC:100001	Definitive	HP:0000007	Autosomal recessive	GENCC:000108	Myriad Women’s Health	HGNC:23026	GNPTG	MONDO:0009652	Mucolipidosis type III gamma	HP:0000007	Autosomal recessive inheritance	GENCC:000108	Myriad Women's Health	GENCC:100001	Definitive	2018-08-20 20:05:08	https://onlinelibrary.wiley.com/doi/full/10.1002/humu.24033			https://clinicalgenome.org/docs/gene-disease-validity-sop-version-5/	72	2020-10-13
GENCC_000108-HGNC_4570-MONDO_0009824-HP_0000007-GENCC_100001	HGNC:4570	GRHPR	MONDO:0009824	primary hyperoxaluria type 2	MONDO:0009824	primary hyperoxaluria type 2	GENCC:100001	Definitive	HP:0000007	Autosomal recessive	GENCC:000108	Myriad Women’s Health	HGNC:4570	GRHPR	MONDO:0009824	Primary hyperoxaluria type 2	HP:0000007	Autosomal recessive inheritance	GENCC:000108	Myriad Women's Health	GENCC:100001	Definitive	2018-07-05 20:05:08	https://onlinelibrary.wiley.com/doi/full/10.1002/humu.24033			https://clinicalgenome.org/docs/gene-disease-validity-sop-version-5/	73	2020-10-13
GENCC_000108-HGNC_4827-MONDO_0019402-HP_0000007-GENCC_100001	HGNC:4827	HBB	MONDO:0019402	beta thalassemia	MONDO:0019402	beta thalassemia	GENCC:100001	Definitive	HP:0000007	Autosomal recessive	GENCC:000108	Myriad Women’s Health	HGNC:4827	HBB	MONDO:0019402	Beta thalassemia	HP:0000007	Autosomal recessive inheritance	GENCC:000108	Myriad Women's Health	GENCC:100001	Definitive	2018-06-25 20:05:09	https://onlinelibrary.wiley.com/doi/full/10.1002/humu.24033			https://clinicalgenome.org/docs/gene-disease-validity-sop-version-5/	75	2020-10-13
GENCC_000108-HGNC_4878-MONDO_0010100-HP_0000007-GENCC_100001	HGNC:4878	HEXA	MONDO:0010100	Tay-Sachs disease	MONDO:0010100	Tay-Sachs disease	GENCC:100001	Definitive	HP:0000007	Autosomal recessive	GENCC:000108	Myriad Women’s Health	HGNC:4878	HEXA	MONDO:0010100	Tay-Sachs disease	HP:0000007	Autosomal recessive inheritance	GENCC:000108	Myriad Women's Health	GENCC:100001	Definitive	2018-06-08 20:05:09	https://onlinelibrary.wiley.com/doi/full/10.1002/humu.24033			https://clinicalgenome.org/docs/gene-disease-validity-sop-version-5/	76	2020-10-13
GENCC_000108-HGNC_4879-MONDO_0010006-HP_0000007-GENCC_100001	HGNC:4879	HEXB	MONDO:0010006	Sandhoff disease	MONDO:0010006	Sandhoff disease	GENCC:100001	Definitive	HP:0000007	Autosomal recessive	GENCC:000108	Myriad Women’s Health	HGNC:4879	HEXB	MONDO:0010006	Sandhoff disease	HP:0000007	Autosomal recessive inheritance	GENCC:000108	Myriad Women's Health	GENCC:100001	Definitive	2018-08-20 20:05:09	https://onlinelibrary.wiley.com/doi/full/10.1002/humu.24033			https://clinicalgenome.org/docs/gene-disease-validity-sop-version-5/	77	2020-10-13
GENCC_000108-HGNC_26527-MONDO_0018937-HP_0000007-GENCC_100001	HGNC:26527	HGSNAT	MONDO:0018937	mucopolysaccharidosis type 3	MONDO:0018937	mucopolysaccharidosis type 3	GENCC:100001	Definitive	HP:0000007	Autosomal recessive	GENCC:000108	Myriad Women’s Health	HGNC:26527	HGSNAT	MONDO:0018937	Mucopolysaccharidosis type 3	HP:0000007	Autosomal recessive inheritance	GENCC:000108	Myriad Women's Health	GENCC:100001	Definitive	2018-07-23 20:05:09	https://onlinelibrary.wiley.com/doi/full/10.1002/humu.24033			https://clinicalgenome.org/docs/gene-disease-validity-sop-version-5/	78	2020-10-13
GENCC_000108-HGNC_4976-MONDO_0009666-HP_0000007-GENCC_100001	HGNC:4976	HLCS	MONDO:0009666	holocarboxylase synthetase deficiency	MONDO:0009666	holocarboxylase synthetase deficiency	GENCC:100001	Definitive	HP:0000007	Autosomal recessive	GENCC:000108	Myriad Women’s Health	HGNC:4976	HLCS	MONDO:0009666	Holocarboxylase synthetase deficiency	HP:0000007	Autosomal recessive inheritance	GENCC:000108	Myriad Women's Health	GENCC:100001	Definitive	2018-08-17 20:05:09	https://onlinelibrary.wiley.com/doi/full/10.1002/humu.24033			https://clinicalgenome.org/docs/gene-disease-validity-sop-version-5/	79	2020-10-13
GENCC_000108-HGNC_5005-MONDO_0009520-HP_0000007-GENCC_100001	HGNC:5005	HMGCL	MONDO:0009520	3-hydroxy-3-methylglutaric aciduria	MONDO:0009520	3-hydroxy-3-methylglutaric aciduria	GENCC:100001	Definitive	HP:0000007	Autosomal recessive	GENCC:000108	Myriad Women’s Health	HGNC:5005	HMGCL	MONDO:0009520	3-hydroxy-3-methylglutaric aciduria	HP:0000007	Autosomal recessive inheritance	GENCC:000108	Myriad Women's Health	GENCC:100001	Definitive	2018-08-17 20:05:09	https://onlinelibrary.wiley.com/doi/full/10.1002/humu.24033			https://clinicalgenome.org/docs/gene-disease-validity-sop-version-5/	80	2020-10-13
GENCC_000108-HGNC_25155-MONDO_0013327-HP_0000007-GENCC_100001	HGNC:25155	HOGA1	MONDO:0013327	primary hyperoxaluria type 3	MONDO:0013327	primary hyperoxaluria type 3	GENCC:100001	Definitive	HP:0000007	Autosomal recessive	GENCC:000108	Myriad Women’s Health	HGNC:25155	HOGA1	MONDO:0013327	Primary hyperoxaluria type 3	HP:0000007	Autosomal recessive inheritance	GENCC:000108	Myriad Women's Health	GENCC:100001	Definitive	2018-07-11 20:05:09	https://onlinelibrary.wiley.com/doi/full/10.1002/humu.24033			https://clinicalgenome.org/docs/gene-disease-validity-sop-version-5/	81	2020-10-13
GENCC_000108-HGNC_5213-MONDO_0009855-HP_0000007-GENCC_100001	HGNC:5213	HSD17B4	MONDO:0009855	d-bifunctional protein deficiency	MONDO:0009855	d-bifunctional protein deficiency	GENCC:100001	Definitive	HP:0000007	Autosomal recessive	GENCC:000108	Myriad Women’s Health	HGNC:5213	HSD17B4	MONDO:0009855	D-bifunctional protein deficiency	HP:0000007	Autosomal recessive inheritance	GENCC:000108	Myriad Women's Health	GENCC:100001	Definitive	2019-01-24 20:05:09	https://onlinelibrary.wiley.com/doi/full/10.1002/humu.24033			https://clinicalgenome.org/docs/gene-disease-validity-sop-version-5/	82	2020-10-13
GENCC_000108-HGNC_5389-MONDO_0010674-HP_0001417-GENCC_100001	HGNC:5389	IDS	MONDO:0010674	mucopolysaccharidosis type 2	MONDO:0010674	mucopolysaccharidosis type 2	GENCC:100001	Definitive	HP:0001417	X-linked	GENCC:000108	Myriad Women’s Health	HGNC:5389	IDS	MONDO:0010674	Mucopolysaccharidosis type 2	HP:0001417	X-linked inheritance	GENCC:000108	Myriad Women's Health	GENCC:100001	Definitive	2018-07-24 20:05:09	https://onlinelibrary.wiley.com/doi/full/10.1002/humu.24033			https://clinicalgenome.org/docs/gene-disease-validity-sop-version-5/	83	2020-10-13
GENCC_000108-HGNC_5391-MONDO_0001586-HP_0000007-GENCC_100001	HGNC:5391	IDUA	MONDO:0001586	mucopolysaccharidosis type 1	MONDO:0001586	mucopolysaccharidosis type 1	GENCC:100001	Definitive	HP:0000007	Autosomal recessive	GENCC:000108	Myriad Women’s Health	HGNC:5391	IDUA	MONDO:0001586	Mucopolysaccharidosis type 1	HP:0000007	Autosomal recessive inheritance	GENCC:000108	Myriad Women's Health	GENCC:100001	Definitive	2018-06-08 20:05:09	https://onlinelibrary.wiley.com/doi/full/10.1002/humu.24033			https://clinicalgenome.org/docs/gene-disease-validity-sop-version-5/	84	2020-10-13
GENCC_000108-HGNC_6010-MONDO_0010315-HP_0001417-GENCC_100001	HGNC:6010	IL2RG	MONDO:0010315	T-B+ severe combined immunodeficiency due to gamma chain deficiency	MONDO:0010315	T-B+ severe combined immunodeficiency due to gamma chain deficiency	GENCC:100001	Definitive	HP:0001417	X-linked	GENCC:000108	Myriad Women’s Health	HGNC:6010	IL2RG	MONDO:0010315	T-B+ severe combined immunodeficiency due to gamma chain deficiency	HP:0001417	X-linked inheritance	GENCC:000108	Myriad Women's Health	GENCC:100001	Definitive	2018-08-20 20:05:09	https://onlinelibrary.wiley.com/doi/full/10.1002/humu.24033			https://clinicalgenome.org/docs/gene-disease-validity-sop-version-5/	85	2020-10-13
GENCC_000108-HGNC_6186-MONDO_0009475-HP_0000007-GENCC_100001	HGNC:6186	IVD	MONDO:0009475	isovaleric acidemia	MONDO:0009475	isovaleric acidemia	GENCC:100001	Definitive	HP:0000007	Autosomal recessive	GENCC:000108	Myriad Women’s Health	HGNC:6186	IVD	MONDO:0009475	Isovaleric acidemia	HP:0000007	Autosomal recessive inheritance	GENCC:000108	Myriad Women's Health	GENCC:100001	Definitive	2018-12-15 20:05:09	https://onlinelibrary.wiley.com/doi/full/10.1002/humu.24033			https://clinicalgenome.org/docs/gene-disease-validity-sop-version-5/	86	2020-10-13
GENCC_000108-HGNC_6257-MONDO_0011153-HP_0000007-GENCC_100001	HGNC:6257	KCNJ11	MONDO:0011153	hyperinsulinemic hypoglycemia, familial, 2	MONDO:0011153	hyperinsulinemic hypoglycemia, familial, 2	GENCC:100001	Definitive	HP:0000007	Autosomal recessive	GENCC:000108	Myriad Women’s Health	HGNC:6257	KCNJ11	MONDO:0011153	Hyperinsulinemic hypoglycemia, familial, 2	HP:0000007	Autosomal recessive inheritance	GENCC:000108	Myriad Women's Health	GENCC:100001	Definitive	2018-08-20 20:05:10	https://onlinelibrary.wiley.com/doi/full/10.1002/humu.24033			https://clinicalgenome.org/docs/gene-disease-validity-sop-version-5/	87	2020-10-13
GENCC_000108-HGNC_6482-MONDO_0011925-HP_0000007-GENCC_100001	HGNC:6482	LAMA2	MONDO:0011925	congenital merosin-deficient muscular dystrophy 1A	MONDO:0011925	congenital merosin-deficient muscular dystrophy 1A	GENCC:100001	Definitive	HP:0000007	Autosomal recessive	GENCC:000108	Myriad Women’s Health	HGNC:6482	LAMA2	MONDO:0011925	Muscular dystrophy, congenital merosin-deficient	HP:0000007	Autosomal recessive inheritance	GENCC:000108	Myriad Women's Health	GENCC:100001	Definitive	2018-08-17 20:05:10	https://onlinelibrary.wiley.com/doi/full/10.1002/humu.24033			https://clinicalgenome.org/docs/gene-disease-validity-sop-version-5/	88	2020-10-13
GENCC_000108-HGNC_6483-MONDO_0017612-HP_0000007-GENCC_100001	HGNC:6483	LAMA3	MONDO:0017612	junctional epidermolysis bullosa	MONDO:0017612	junctional epidermolysis bullosa	GENCC:100001	Definitive	HP:0000007	Autosomal recessive	GENCC:000108	Myriad Women’s Health	HGNC:6483	LAMA3	MONDO:0017612	Junctional epidermolysis bullosa	HP:0000007	Autosomal recessive inheritance	GENCC:000108	Myriad Women's Health	GENCC:100001	Definitive	2018-12-15 20:05:10	https://onlinelibrary.wiley.com/doi/full/10.1002/humu.24033			https://clinicalgenome.org/docs/gene-disease-validity-sop-version-5/	89	2020-10-13
GENCC_000108-HGNC_6490-MONDO_0017612-HP_0000007-GENCC_100001	HGNC:6490	LAMB3	MONDO:0017612	junctional epidermolysis bullosa	MONDO:0017612	junctional epidermolysis bullosa	GENCC:100001	Definitive	HP:0000007	Autosomal recessive	GENCC:000108	Myriad Women’s Health	HGNC:6490	LAMB3	MONDO:0017612	Junctional epidermolysis bullosa	HP:0000007	Autosomal recessive inheritance	GENCC:000108	Myriad Women's Health	GENCC:100001	Definitive	2018-08-23 20:05:10	https://onlinelibrary.wiley.com/doi/full/10.1002/humu.24033			https://clinicalgenome.org/docs/gene-disease-validity-sop-version-5/	90	2020-10-13
GENCC_000108-HGNC_6493-MONDO_0017612-HP_0000007-GENCC_100001	HGNC:6493	LAMC2	MONDO:0017612	junctional epidermolysis bullosa	MONDO:0017612	junctional epidermolysis bullosa	GENCC:100001	Definitive	HP:0000007	Autosomal recessive	GENCC:000108	Myriad Women’s Health	HGNC:6493	LAMC2	MONDO:0017612	Junctional epidermolysis bullosa	HP:0000007	Autosomal recessive inheritance	GENCC:000108	Myriad Women's Health	GENCC:100001	Definitive	2018-11-20 20:05:10	https://onlinelibrary.wiley.com/doi/full/10.1002/humu.24033			https://clinicalgenome.org/docs/gene-disease-validity-sop-version-5/	91	2020-10-13
GENCC_000108-HGNC_6617-MONDO_0010204-HP_0000007-GENCC_100001	HGNC:6617	LIPA	MONDO:0010204	lysosomal acid lipase deficiency	MONDO:0010204	lysosomal acid lipase deficiency	GENCC:100001	Definitive	HP:0000007	Autosomal recessive	GENCC:000108	Myriad Women’s Health	HGNC:6617	LIPA	MONDO:0010204	Lysosomal acid lipase deficiency	HP:0000007	Autosomal recessive inheritance	GENCC:000108	Myriad Women's Health	GENCC:100001	Definitive	2018-08-21 20:05:10	https://onlinelibrary.wiley.com/doi/full/10.1002/humu.24033			https://clinicalgenome.org/docs/gene-disease-validity-sop-version-5/	92	2020-10-13
GENCC_000108-HGNC_15714-MONDO_0009068-HP_0000007-GENCC_100001	HGNC:15714	LRPPRC	MONDO:0009068	cytochrome-c oxidase deficiency disease	MONDO:0009068	cytochrome-c oxidase deficiency disease	GENCC:100001	Definitive	HP:0000007	Autosomal recessive	GENCC:000108	Myriad Women’s Health	HGNC:15714	LRPPRC	MONDO:0009068	Leigh syndrome: French-Canadian (LSFC)	HP:0000007	Autosomal recessive inheritance	GENCC:000108	Myriad Women's Health	GENCC:100001	Definitive	2018-08-28 20:05:10	https://onlinelibrary.wiley.com/doi/full/10.1002/humu.24033			https://clinicalgenome.org/docs/gene-disease-validity-sop-version-5/	93	2020-10-13
GENCC_000108-HGNC_6826-MONDO_0009561-HP_0000007-GENCC_100001	HGNC:6826	MAN2B1	MONDO:0009561	alpha-mannosidosis	MONDO:0009561	alpha-mannosidosis	GENCC:100001	Definitive	HP:0000007	Autosomal recessive	GENCC:000108	Myriad Women’s Health	HGNC:6826	MAN2B1	MONDO:0009561	Alpha-mannosidosis	HP:0000007	Autosomal recessive inheritance	GENCC:000108	Myriad Women's Health	GENCC:100001	Definitive	2018-12-28 20:05:10	https://onlinelibrary.wiley.com/doi/full/10.1002/humu.24033			https://clinicalgenome.org/docs/gene-disease-validity-sop-version-5/	94	2020-10-13
GENCC_000108-HGNC_13356-MONDO_0009653-HP_0000007-GENCC_100001	HGNC:13356	MCOLN1	MONDO:0009653	mucolipidosis type IV	MONDO:0009653	mucolipidosis type IV	GENCC:100001	Definitive	HP:0000007	Autosomal recessive	GENCC:000108	Myriad Women’s Health	HGNC:13356	MCOLN1	MONDO:0009653	Mucolipidosis type IV	HP:0000007	Autosomal recessive inheritance	GENCC:000108	Myriad Women's Health	GENCC:100001	Definitive	2018-07-18 20:05:10	https://onlinelibrary.wiley.com/doi/full/10.1002/humu.24033			https://clinicalgenome.org/docs/gene-disease-validity-sop-version-5/	95	2020-10-13
GENCC_000108-HGNC_6998-MONDO_0018088-HP_0000007-GENCC_100001	HGNC:6998	MEFV	MONDO:0018088	familial Mediterranean fever	MONDO:0018088	familial Mediterranean fever	GENCC:100001	Definitive	HP:0000007	Autosomal recessive	GENCC:000108	Myriad Women’s Health	HGNC:6998	MEFV	MONDO:0018088	Familial Mediterranean fever	HP:0000007	Autosomal recessive inheritance	GENCC:000108	Myriad Women's Health	GENCC:100001	Definitive	2018-10-06 20:05:10	https://onlinelibrary.wiley.com/doi/full/10.1002/humu.24033			https://clinicalgenome.org/docs/gene-disease-validity-sop-version-5/	96	2020-10-13
GENCC_000108-HGNC_7121-MONDO_0009571-HP_0000007-GENCC_100001	HGNC:7121	MKS1	MONDO:0009571	Meckel syndrome, type 1	MONDO:0009571	Meckel syndrome, type 1	GENCC:100001	Definitive	HP:0000007	Autosomal recessive	GENCC:000108	Myriad Women’s Health	HGNC:7121	MKS1	MONDO:0009571	Meckel syndrome, type 1	HP:0000007	Autosomal recessive inheritance	GENCC:000108	Myriad Women's Health	GENCC:100001	Definitive	2018-08-20 20:05:10	https://onlinelibrary.wiley.com/doi/full/10.1002/humu.24033			https://clinicalgenome.org/docs/gene-disease-validity-sop-version-5/	97	2020-10-13
GENCC_000108-HGNC_17082-MONDO_0024555-HP_0000007-GENCC_100001	HGNC:17082	MLC1	MONDO:0024555	megalencephalic leukoencephalopathy with subcortical cysts 1	MONDO:0024555	megalencephalic leukoencephalopathy with subcortical cysts 1	GENCC:100001	Definitive	HP:0000007	Autosomal recessive	GENCC:000108	Myriad Women’s Health	HGNC:17082	MLC1	MONDO:0024555	Megalencephalic leukoencephalopathy with subcortical cysts 1	HP:0000007	Autosomal recessive inheritance	GENCC:000108	Myriad Women's Health	GENCC:100001	Definitive	2018-11-17 20:05:10	https://onlinelibrary.wiley.com/doi/full/10.1002/humu.24033			https://clinicalgenome.org/docs/gene-disease-validity-sop-version-5/	98	2020-10-13
GENCC_000108-HGNC_18871-MONDO_0009613-HP_0000007-GENCC_100001	HGNC:18871	MMAA	MONDO:0009613	vitamin B12-responsive methylmalonic acidemia type cblA	MONDO:0009613	vitamin B12-responsive methylmalonic acidemia type cblA	GENCC:100001	Definitive	HP:0000007	Autosomal recessive	GENCC:000108	Myriad Women’s Health	HGNC:18871	MMAA	MONDO:0009613	Vitamin B12-responsive methylmalonic acidemia type cblA	HP:0000007	Autosomal recessive inheritance	GENCC:000108	Myriad Women's Health	GENCC:100001	Definitive	2018-07-14 20:05:11	https://onlinelibrary.wiley.com/doi/full/10.1002/humu.24033			https://clinicalgenome.org/docs/gene-disease-validity-sop-version-5/	99	2020-10-13
GENCC_000108-HGNC_19331-MONDO_0009614-HP_0000007-GENCC_100001	HGNC:19331	MMAB	MONDO:0009614	vitamin B12-responsive methylmalonic acidemia type cblB	MONDO:0009614	vitamin B12-responsive methylmalonic acidemia type cblB	GENCC:100001	Definitive	HP:0000007	Autosomal recessive	GENCC:000108	Myriad Women’s Health	HGNC:19331	MMAB	MONDO:0009614	Vitamin B12-responsive methylmalonic acidemia type cblB	HP:0000007	Autosomal recessive inheritance	GENCC:000108	Myriad Women's Health	GENCC:100001	Definitive	2018-08-23 20:05:11	https://onlinelibrary.wiley.com/doi/full/10.1002/humu.24033			https://clinicalgenome.org/docs/gene-disease-validity-sop-version-5/	100	2020-10-13
GENCC_000108-HGNC_24525-MONDO_0010184-HP_0000007-GENCC_100001	HGNC:24525	MMACHC	MONDO:0010184	methylmalonic aciduria and homocystinuria type cblC	MONDO:0010184	methylmalonic aciduria and homocystinuria type cblC	GENCC:100001	Definitive	HP:0000007	Autosomal recessive	GENCC:000108	Myriad Women’s Health	HGNC:24525	MMACHC	MONDO:0010184	Methylmalonic aciduria and homocystinuria type cblC	HP:0000007	Autosomal recessive inheritance	GENCC:000108	Myriad Women's Health	GENCC:100001	Definitive	2018-12-15 20:05:11	https://onlinelibrary.wiley.com/doi/full/10.1002/humu.24033			https://clinicalgenome.org/docs/gene-disease-validity-sop-version-5/	101	2020-10-13
GENCC_000108-HGNC_7216-MONDO_0011257-HP_0000007-GENCC_100001	HGNC:7216	MPI	MONDO:0011257	MPI-CDG	MONDO:0011257	MPI-CDG	GENCC:100001	Definitive	HP:0000007	Autosomal recessive	GENCC:000108	Myriad Women’s Health	HGNC:7216	MPI	MONDO:0011257	MPI-CDG	HP:0000007	Autosomal recessive inheritance	GENCC:000108	Myriad Women's Health	GENCC:100001	Definitive	2018-06-15 20:05:11	https://onlinelibrary.wiley.com/doi/full/10.1002/humu.24033			https://clinicalgenome.org/docs/gene-disease-validity-sop-version-5/	102	2020-10-13
GENCC_000108-HGNC_7448-MONDO_0010683-HP_0001417-GENCC_100001	HGNC:7448	MTM1	MONDO:0010683	X-linked centronuclear myopathy	MONDO:0010683	X-linked centronuclear myopathy	GENCC:100001	Definitive	HP:0001417	X-linked	GENCC:000108	Myriad Women’s Health	HGNC:7448	MTM1	MONDO:0010683	X-linked centronuclear myopathy	HP:0001417	X-linked inheritance	GENCC:000108	Myriad Women's Health	GENCC:100001	Definitive	2018-08-20 20:05:11	https://onlinelibrary.wiley.com/doi/full/10.1002/humu.24033			https://clinicalgenome.org/docs/gene-disease-validity-sop-version-5/	103	2020-10-13
GENCC_000108-HGNC_7632-MONDO_0009656-HP_0000007-GENCC_100001	HGNC:7632	NAGLU	MONDO:0009656	Sanfilippo syndrome type B	MONDO:0009656	Sanfilippo syndrome type B	GENCC:100001	Definitive	HP:0000007	Autosomal recessive	GENCC:000108	Myriad Women’s Health	HGNC:7632	NAGLU	MONDO:0009656	Sanfilippo syndrome type B	HP:0000007	Autosomal recessive inheritance	GENCC:000108	Myriad Women's Health	GENCC:100001	Definitive	2018-12-10 20:05:11	https://onlinelibrary.wiley.com/doi/full/10.1002/humu.24033			https://clinicalgenome.org/docs/gene-disease-validity-sop-version-5/	105	2020-10-13
GENCC_000108-HGNC_7652-MONDO_0009623-HP_0000007-GENCC_100001	HGNC:7652	NBN	MONDO:0009623	Nijmegen breakage syndrome	MONDO:0009623	Nijmegen breakage syndrome	GENCC:100001	Definitive	HP:0000007	Autosomal recessive	GENCC:000108	Myriad Women’s Health	HGNC:7652	NBN	MONDO:0009623	Nijmegen breakage syndrome	HP:0000007	Autosomal recessive inheritance	GENCC:000108	Myriad Women's Health	GENCC:100001	Definitive	2018-06-25 20:05:11	https://onlinelibrary.wiley.com/doi/full/10.1002/humu.24033			https://clinicalgenome.org/docs/gene-disease-validity-sop-version-5/	106	2020-10-13
GENCC_000108-HGNC_7720-MONDO_0009725-HP_0000007-GENCC_100001	HGNC:7720	NEB	MONDO:0009725	nemaline myopathy 2	MONDO:0009725	nemaline myopathy 2	GENCC:100001	Definitive	HP:0000007	Autosomal recessive	GENCC:000108	Myriad Women’s Health	HGNC:7720	NEB	MONDO:0009725	Nemaline myopathy 2	HP:0000007	Autosomal recessive inheritance	GENCC:000108	Myriad Women's Health	GENCC:100001	Definitive	2018-11-15 20:05:11	https://onlinelibrary.wiley.com/doi/full/10.1002/humu.24033			https://clinicalgenome.org/docs/gene-disease-validity-sop-version-5/	107	2020-10-13
GENCC_000108-HGNC_7897-MONDO_0009757-HP_0000007-GENCC_100001	HGNC:7897	NPC1	MONDO:0009757	Niemann-Pick disease, type C1	MONDO:0009757	Niemann-Pick disease, type C1	GENCC:100001	Definitive	HP:0000007	Autosomal recessive	GENCC:000108	Myriad Women’s Health	HGNC:7897	NPC1	MONDO:0009757	Niemann-Pick disease, type C1	HP:0000007	Autosomal recessive inheritance	GENCC:000108	Myriad Women's Health	GENCC:100001	Definitive	2018-08-03 20:05:11	https://onlinelibrary.wiley.com/doi/full/10.1002/humu.24033			https://clinicalgenome.org/docs/gene-disease-validity-sop-version-5/	108	2020-10-13
GENCC_000108-HGNC_14537-MONDO_0011873-HP_0000007-GENCC_100001	HGNC:14537	NPC2	MONDO:0011873	Niemann-Pick disease, type C2	MONDO:0011873	Niemann-Pick disease, type C2	GENCC:100001	Definitive	HP:0000007	Autosomal recessive	GENCC:000108	Myriad Women’s Health	HGNC:14537	NPC2	MONDO:0011873	Niemann-Pick disease, type C2	HP:0000007	Autosomal recessive inheritance	GENCC:000108	Myriad Women's Health	GENCC:100001	Definitive	2018-08-16 20:05:12	https://onlinelibrary.wiley.com/doi/full/10.1002/humu.24033			https://clinicalgenome.org/docs/gene-disease-validity-sop-version-5/	109	2020-10-13
GENCC_000108-HGNC_7908-MONDO_0009732-HP_0000007-GENCC_100001	HGNC:7908	NPHS1	MONDO:0009732	congenital nephrotic syndrome, Finnish type	MONDO:0009732	congenital nephrotic syndrome, Finnish type	GENCC:100001	Definitive	HP:0000007	Autosomal recessive	GENCC:000108	Myriad Women’s Health	HGNC:7908	NPHS1	MONDO:0009732	Congenital nephrotic syndrome, Finnish type	HP:0000007	Autosomal recessive inheritance	GENCC:000108	Myriad Women's Health	GENCC:100001	Definitive	2018-08-11 20:05:12	https://onlinelibrary.wiley.com/doi/full/10.1002/humu.24033			https://clinicalgenome.org/docs/gene-disease-validity-sop-version-5/	110	2020-10-13
GENCC_000108-HGNC_13394-MONDO_0010974-HP_0000007-GENCC_100001	HGNC:13394	NPHS2	MONDO:0010974	nephrotic syndrome, type 2	MONDO:0010974	nephrotic syndrome, type 2	GENCC:100001	Definitive	HP:0000007	Autosomal recessive	GENCC:000108	Myriad Women’s Health	HGNC:13394	NPHS2	MONDO:0010974	Nephrotic syndrome, type 2	HP:0000007	Autosomal recessive inheritance	GENCC:000108	Myriad Women's Health	GENCC:100001	Definitive	2018-11-20 20:05:12	https://onlinelibrary.wiley.com/doi/full/10.1002/humu.24033			https://clinicalgenome.org/docs/gene-disease-validity-sop-version-5/	111	2020-10-13
GENCC_000108-HGNC_7960-MONDO_0010264-HP_0001417-GENCC_100001	HGNC:7960	NR0B1	MONDO:0010264	X-linked adrenal hypoplasia congenita	MONDO:0010264	X-linked adrenal hypoplasia congenita	GENCC:100001	Definitive	HP:0001417	X-linked	GENCC:000108	Myriad Women’s Health	HGNC:7960	NR0B1	MONDO:0010264	X-linked adrenal hypoplasia congenita	HP:0001417	X-linked inheritance	GENCC:000108	Myriad Women's Health	GENCC:100001	Definitive	2018-08-21 20:05:12	https://onlinelibrary.wiley.com/doi/full/10.1002/humu.24033			https://clinicalgenome.org/docs/gene-disease-validity-sop-version-5/	112	2020-10-13
GENCC_000108-HGNC_8142-MONDO_0009787-HP_0000007-GENCC_100001	HGNC:8142	OPA3	MONDO:0009787	3-methylglutaconic aciduria type 3	MONDO:0009787	3-methylglutaconic aciduria type 3	GENCC:100001	Definitive	HP:0000007	Autosomal recessive	GENCC:000108	Myriad Women’s Health	HGNC:8142	OPA3	MONDO:0009787	3-methylglutaconic aciduria type 3	HP:0000007	Autosomal recessive inheritance	GENCC:000108	Myriad Women's Health	GENCC:100001	Definitive	2018-08-22 20:05:12	https://onlinelibrary.wiley.com/doi/full/10.1002/humu.24033			https://clinicalgenome.org/docs/gene-disease-validity-sop-version-5/	113	2020-10-13
GENCC_000108-HGNC_8582-MONDO_0009861-HP_0000007-GENCC_100001	HGNC:8582	PAH	MONDO:0009861	phenylketonuria	MONDO:0009861	phenylketonuria	GENCC:100001	Definitive	HP:0000007	Autosomal recessive	GENCC:000108	Myriad Women’s Health	HGNC:8582	PAH	MONDO:0009861	Phenylketonuria	HP:0000007	Autosomal recessive inheritance	GENCC:000108	Myriad Women's Health	GENCC:100001	Definitive	2018-11-20 20:05:12	https://onlinelibrary.wiley.com/doi/full/10.1002/humu.24033			https://clinicalgenome.org/docs/gene-disease-validity-sop-version-5/	114	2020-10-13
GENCC_000108-HGNC_8636-MONDO_0009949-HP_0000007-GENCC_100001	HGNC:8636	PC	MONDO:0009949	pyruvate carboxylase deficiency disease	MONDO:0009949	pyruvate carboxylase deficiency disease	GENCC:100001	Definitive	HP:0000007	Autosomal recessive	GENCC:000108	Myriad Women’s Health	HGNC:8636	PC	MONDO:0009949	Pyruvate carboxylase deficiency disease	HP:0000007	Autosomal recessive inheritance	GENCC:000108	Myriad Women's Health	GENCC:100001	Definitive	2018-12-28 20:05:12	https://onlinelibrary.wiley.com/doi/full/10.1002/humu.24033			https://clinicalgenome.org/docs/gene-disease-validity-sop-version-5/	115	2020-10-13
GENCC_000108-HGNC_8653-MONDO_0011628-HP_0000007-GENCC_100001	HGNC:8653	PCCA	MONDO:0011628	propionic acidemia	MONDO:0011628	propionic acidemia	GENCC:100001	Definitive	HP:0000007	Autosomal recessive	GENCC:000108	Myriad Women’s Health	HGNC:8653	PCCA	MONDO:0011628	Propionic acidemia	HP:0000007	Autosomal recessive inheritance	GENCC:000108	Myriad Women's Health	GENCC:100001	Definitive	2018-06-15 20:05:12	https://onlinelibrary.wiley.com/doi/full/10.1002/humu.24033			https://clinicalgenome.org/docs/gene-disease-validity-sop-version-5/	116	2020-10-13
GENCC_000108-HGNC_8654-MONDO_0011628-HP_0000007-GENCC_100001	HGNC:8654	PCCB	MONDO:0011628	propionic acidemia	MONDO:0011628	propionic acidemia	GENCC:100001	Definitive	HP:0000007	Autosomal recessive	GENCC:000108	Myriad Women’s Health	HGNC:8654	PCCB	MONDO:0011628	PCCB-related propionic acidemia	HP:0000007	Autosomal recessive inheritance	GENCC:000108	Myriad Women's Health	GENCC:100001	Definitive	2018-11-20 20:05:12	https://onlinelibrary.wiley.com/doi/full/10.1002/humu.24033			https://clinicalgenome.org/docs/gene-disease-validity-sop-version-5/	117	2020-10-13
GENCC_000108-HGNC_8850-MONDO_0008953-HP_0000007-GENCC_100001	HGNC:8850	PEX1	MONDO:0008953	peroxisome biogenesis disorder 1A (Zellweger)	MONDO:0008953	peroxisome biogenesis disorder 1A (Zellweger)	GENCC:100001	Definitive	HP:0000007	Autosomal recessive	GENCC:000108	Myriad Women’s Health	HGNC:8850	PEX1	MONDO:0008953	Peroxisome biogenesis disorder 1A (Zellweger)	HP:0000007	Autosomal recessive inheritance	GENCC:000108	Myriad Women's Health	GENCC:100001	Definitive	2018-08-16 20:05:12	https://onlinelibrary.wiley.com/doi/full/10.1002/humu.24033			https://clinicalgenome.org/docs/gene-disease-validity-sop-version-5/	118	2020-10-13
GENCC_000108-HGNC_8851-MONDO_0013936-HP_0000007-GENCC_100001	HGNC:8851	PEX10	MONDO:0013936	peroxisome biogenesis disorder 6A (Zellweger)	MONDO:0013936	peroxisome biogenesis disorder 6A (Zellweger)	GENCC:100001	Definitive	HP:0000007	Autosomal recessive	GENCC:000108	Myriad Women’s Health	HGNC:8851	PEX10	MONDO:0013936	Peroxisome biogenesis disorder 6A (Zellweger)	HP:0000007	Autosomal recessive inheritance	GENCC:000108	Myriad Women's Health	GENCC:100001	Definitive	2018-08-17 20:05:12	https://onlinelibrary.wiley.com/doi/full/10.1002/humu.24033			https://clinicalgenome.org/docs/gene-disease-validity-sop-version-5/	119	2020-10-13
GENCC_000108-HGNC_8854-MONDO_0013927-HP_0000007-GENCC_100001	HGNC:8854	PEX12	MONDO:0013927	peroxisome biogenesis disorder 3A (Zellweger)	MONDO:0013927	peroxisome biogenesis disorder 3A (Zellweger)	GENCC:100001	Definitive	HP:0000007	Autosomal recessive	GENCC:000108	Myriad Women’s Health	HGNC:8854	PEX12	MONDO:0013927	Peroxisome biogenesis disorder 3A (Zellweger)	HP:0000007	Autosomal recessive inheritance	GENCC:000108	Myriad Women's Health	GENCC:100001	Definitive	2018-08-01 20:05:12	https://onlinelibrary.wiley.com/doi/full/10.1002/humu.24033			https://clinicalgenome.org/docs/gene-disease-validity-sop-version-5/	120	2020-10-13
GENCC_000108-HGNC_9717-MONDO_0013932-HP_0000007-GENCC_100001	HGNC:9717	PEX2	MONDO:0013932	peroxisome biogenesis disorder 5A (Zellweger)	MONDO:0013932	peroxisome biogenesis disorder 5A (Zellweger)	GENCC:100001	Definitive	HP:0000007	Autosomal recessive	GENCC:000108	Myriad Women’s Health	HGNC:9717	PEX2	MONDO:0013932	Peroxisome biogenesis disorder 5A (Zellweger)	HP:0000007	Autosomal recessive inheritance	GENCC:000108	Myriad Women's Health	GENCC:100001	Definitive	2018-08-15 20:05:12	https://onlinelibrary.wiley.com/doi/full/10.1002/humu.24033			https://clinicalgenome.org/docs/gene-disease-validity-sop-version-5/	121	2020-10-13
GENCC_000108-HGNC_8859-MONDO_0013930-HP_0000007-GENCC_100001	HGNC:8859	PEX6	MONDO:0013930	peroxisome biogenesis disorder 4A (Zellweger)	MONDO:0013930	peroxisome biogenesis disorder 4A (Zellweger)	GENCC:100001	Definitive	HP:0000007	Autosomal recessive	GENCC:000108	Myriad Women’s Health	HGNC:8859	PEX6	MONDO:0013930	Peroxisome biogenesis disorder 4A (Zellweger)	HP:0000007	Autosomal recessive inheritance	GENCC:000108	Myriad Women's Health	GENCC:100001	Definitive	2018-07-05 20:05:13	https://onlinelibrary.wiley.com/doi/full/10.1002/humu.24033			https://clinicalgenome.org/docs/gene-disease-validity-sop-version-5/	122	2020-10-13
GENCC_000108-HGNC_8860-MONDO_0008972-HP_0000007-GENCC_100001	HGNC:8860	PEX7	MONDO:0008972	rhizomelic chondrodysplasia punctata type 1	MONDO:0008972	rhizomelic chondrodysplasia punctata type 1	GENCC:100001	Definitive	HP:0000007	Autosomal recessive	GENCC:000108	Myriad Women’s Health	HGNC:8860	PEX7	MONDO:0008972	Rhizomelic chondrodysplasia punctata type 1	HP:0000007	Autosomal recessive inheritance	GENCC:000108	Myriad Women's Health	GENCC:100001	Definitive	2018-08-23 20:05:13	https://onlinelibrary.wiley.com/doi/full/10.1002/humu.24033			https://clinicalgenome.org/docs/gene-disease-validity-sop-version-5/	123	2020-10-13
GENCC_000108-HGNC_9016-MONDO_0009889-HP_0000007-GENCC_100001	HGNC:9016	PKHD1	MONDO:0009889	autosomal recessive polycystic kidney disease	MONDO:0009889	autosomal recessive polycystic kidney disease	GENCC:100001	Definitive	HP:0000007	Autosomal recessive	GENCC:000108	Myriad Women’s Health	HGNC:9016	PKHD1	MONDO:0009889	Autosomal recessive polycystic kidney disease	HP:0000007	Autosomal recessive inheritance	GENCC:000108	Myriad Women's Health	GENCC:100001	Definitive	2018-08-21 20:05:13	https://onlinelibrary.wiley.com/doi/full/10.1002/humu.24033			https://clinicalgenome.org/docs/gene-disease-validity-sop-version-5/	124	2020-10-13
GENCC_000108-HGNC_9115-MONDO_0005500-HP_0000007-GENCC_100001	HGNC:9115	PMM2	MONDO:0005500	congenital disorder of glycosylation type I	MONDO:0005500	congenital disorder of glycosylation type I	GENCC:100001	Definitive	HP:0000007	Autosomal recessive	GENCC:000108	Myriad Women’s Health	HGNC:9115	PMM2	MONDO:0005500	Congenital disorder of glycosylation, type Ia	HP:0000007	Autosomal recessive inheritance	GENCC:000108	Myriad Women's Health	GENCC:100001	Definitive	2018-11-14 20:05:13	https://onlinelibrary.wiley.com/doi/full/10.1002/humu.24033			https://clinicalgenome.org/docs/gene-disease-validity-sop-version-5/	125	2020-10-13
GENCC_000108-HGNC_19139-MONDO_0018939-HP_0000007-GENCC_100001	HGNC:19139	POMGNT1	MONDO:0018939	muscle-eye-brain disease	MONDO:0018939	muscle-eye-brain disease	GENCC:100001	Definitive	HP:0000007	Autosomal recessive	GENCC:000108	Myriad Women’s Health	HGNC:19139	POMGNT1	MONDO:0018939	Muscle-eye-brain disease	HP:0000007	Autosomal recessive inheritance	GENCC:000108	Myriad Women's Health	GENCC:100001	Definitive	2018-06-19 20:05:13	https://onlinelibrary.wiley.com/doi/full/10.1002/humu.24033			https://clinicalgenome.org/docs/gene-disease-validity-sop-version-5/	126	2020-10-13
GENCC_000108-HGNC_9325-MONDO_0009744-HP_0000007-GENCC_100001	HGNC:9325	PPT1	MONDO:0009744	neuronal ceroid lipofuscinosis 1	MONDO:0009744	neuronal ceroid lipofuscinosis 1	GENCC:100001	Definitive	HP:0000007	Autosomal recessive	GENCC:000108	Myriad Women’s Health	HGNC:9325	PPT1	MONDO:0009744	Neuronal ceroid lipofuscinosis 1	HP:0000007	Autosomal recessive inheritance	GENCC:000108	Myriad Women's Health	GENCC:100001	Definitive	2019-01-24 20:05:13	https://onlinelibrary.wiley.com/doi/full/10.1002/humu.24033			https://clinicalgenome.org/docs/gene-disease-validity-sop-version-5/	127	2020-10-13
GENCC_000108-HGNC_9455-MONDO_0009878-HP_0000007-GENCC_100001	HGNC:9455	PROP1	MONDO:0009878	pituitary hormone deficiency, combined, 2	MONDO:0009878	pituitary hormone deficiency, combined, 2	GENCC:100001	Definitive	HP:0000007	Autosomal recessive	GENCC:000108	Myriad Women’s Health	HGNC:9455	PROP1	MONDO:0009878	Pituitary hormone deficiency, combined, 2	HP:0000007	Autosomal recessive inheritance	GENCC:000108	Myriad Women's Health	GENCC:100001	Definitive	2019-01-24 20:05:13	https://onlinelibrary.wiley.com/doi/full/10.1002/humu.24033			https://clinicalgenome.org/docs/gene-disease-validity-sop-version-5/	128	2020-10-13
GENCC_000108-HGNC_10031-MONDO_0009595-HP_0000007-GENCC_100001	HGNC:10031	RMRP	MONDO:0009595	cartilage-hair hypoplasia	MONDO:0009595	cartilage-hair hypoplasia	GENCC:100001	Definitive	HP:0000007	Autosomal recessive	GENCC:000108	Myriad Women’s Health	HGNC:10031	RMRP	MONDO:0009595	Cartilage-hair hypoplasia	HP:0000007	Autosomal recessive inheritance	GENCC:000108	Myriad Women's Health	GENCC:100001	Definitive	2018-08-09 20:05:13	https://onlinelibrary.wiley.com/doi/full/10.1002/humu.24033			https://clinicalgenome.org/docs/gene-disease-validity-sop-version-5/	129	2020-10-13
GENCC_000108-HGNC_10457-MONDO_0010725-HP_0001417-GENCC_100001	HGNC:10457	RS1	MONDO:0010725	X-linked retinoschisis	MONDO:0010725	X-linked retinoschisis	GENCC:100001	Definitive	HP:0001417	X-linked	GENCC:000108	Myriad Women’s Health	HGNC:10457	RS1	MONDO:0010725	X-linked juvenile retinoschisis	HP:0001417	X-linked inheritance	GENCC:000108	Myriad Women's Health	GENCC:100001	Definitive	2018-08-24 20:05:13	https://onlinelibrary.wiley.com/doi/full/10.1002/humu.24033			https://clinicalgenome.org/docs/gene-disease-validity-sop-version-5/	130	2020-10-13
GENCC_000108-HGNC_10519-MONDO_0010041-HP_0000007-GENCC_100001	HGNC:10519	SACS	MONDO:0010041	Charlevoix-Saguenay spastic ataxia	MONDO:0010041	Charlevoix-Saguenay spastic ataxia	GENCC:100001	Definitive	HP:0000007	Autosomal recessive	GENCC:000108	Myriad Women’s Health	HGNC:10519	SACS	MONDO:0010041	Charlevoix-Saguenay spastic ataxia	HP:0000007	Autosomal recessive inheritance	GENCC:000108	Myriad Women's Health	GENCC:100001	Definitive	2018-12-28 20:05:14	https://onlinelibrary.wiley.com/doi/full/10.1002/humu.24033			https://clinicalgenome.org/docs/gene-disease-validity-sop-version-5/	132	2020-10-13
GENCC_000108-HGNC_10805-MONDO_0011968-HP_0000007-GENCC_100001	HGNC:10805	SGCA	MONDO:0011968	autosomal recessive limb-girdle muscular dystrophy type 2D	MONDO:0011968	autosomal recessive limb-girdle muscular dystrophy type 2D	GENCC:100001	Definitive	HP:0000007	Autosomal recessive	GENCC:000108	Myriad Women’s Health	HGNC:10805	SGCA	MONDO:0011968	Autosomal recessive limb-girdle muscular dystrophy type 2D	HP:0000007	Autosomal recessive inheritance	GENCC:000108	Myriad Women's Health	GENCC:100001	Definitive	2018-08-27 20:05:14	https://onlinelibrary.wiley.com/doi/full/10.1002/humu.24033			https://clinicalgenome.org/docs/gene-disease-validity-sop-version-5/	133	2020-10-13
GENCC_000108-HGNC_10806-MONDO_0011423-HP_0000007-GENCC_100001	HGNC:10806	SGCB	MONDO:0011423	autosomal recessive limb-girdle muscular dystrophy type 2E	MONDO:0011423	autosomal recessive limb-girdle muscular dystrophy type 2E	GENCC:100001	Definitive	HP:0000007	Autosomal recessive	GENCC:000108	Myriad Women’s Health	HGNC:10806	SGCB	MONDO:0011423	Autosomal recessive limb-girdle muscular dystrophy type 2E	HP:0000007	Autosomal recessive inheritance	GENCC:000108	Myriad Women's Health	GENCC:100001	Definitive	2018-08-24 20:05:14	https://onlinelibrary.wiley.com/doi/full/10.1002/humu.24033			https://clinicalgenome.org/docs/gene-disease-validity-sop-version-5/	134	2020-10-13
GENCC_000108-HGNC_10807-MONDO_0011028-HP_0000007-GENCC_100001	HGNC:10807	SGCD	MONDO:0011028	autosomal recessive limb-girdle muscular dystrophy type 2F	MONDO:0011028	autosomal recessive limb-girdle muscular dystrophy type 2F	GENCC:100001	Definitive	HP:0000007	Autosomal recessive	GENCC:000108	Myriad Women’s Health	HGNC:10807	SGCD	MONDO:0011028	Autosomal recessive limb-girdle muscular dystrophy type 2F	HP:0000007	Autosomal recessive inheritance	GENCC:000108	Myriad Women's Health	GENCC:100001	Definitive	2018-08-16 20:05:14	https://onlinelibrary.wiley.com/doi/full/10.1002/humu.24033			https://clinicalgenome.org/docs/gene-disease-validity-sop-version-5/	135	2020-10-13
GENCC_000108-HGNC_10809-MONDO_0009677-HP_0000007-GENCC_100001	HGNC:10809	SGCG	MONDO:0009677	autosomal recessive limb-girdle muscular dystrophy type 2C	MONDO:0009677	autosomal recessive limb-girdle muscular dystrophy type 2C	GENCC:100001	Definitive	HP:0000007	Autosomal recessive	GENCC:000108	Myriad Women’s Health	HGNC:10809	SGCG	MONDO:0009677	Autosomal recessive limb-girdle muscular dystrophy type 2C	HP:0000007	Autosomal recessive inheritance	GENCC:000108	Myriad Women's Health	GENCC:100001	Definitive	2018-08-21 20:05:14	https://onlinelibrary.wiley.com/doi/full/10.1002/humu.24033			https://clinicalgenome.org/docs/gene-disease-validity-sop-version-5/	136	2020-10-13
GENCC_000108-HGNC_10818-MONDO_0009655-HP_0000007-GENCC_100001	HGNC:10818	SGSH	MONDO:0009655	Sanfilippo syndrome type A	MONDO:0009655	Sanfilippo syndrome type A	GENCC:100001	Definitive	HP:0000007	Autosomal recessive	GENCC:000108	Myriad Women’s Health	HGNC:10818	SGSH	MONDO:0009655	Sanfilippo syndrome type A	HP:0000007	Autosomal recessive inheritance	GENCC:000108	Myriad Women's Health	GENCC:100001	Definitive	2018-12-28 20:05:14	https://onlinelibrary.wiley.com/doi/full/10.1002/humu.24033			https://clinicalgenome.org/docs/gene-disease-validity-sop-version-5/	137	2020-10-13
GENCC_000108-HGNC_10933-MONDO_0011449-HP_0000007-GENCC_100001	HGNC:10933	SLC17A5	MONDO:0011449	Salla disease	MONDO:0011449	Salla disease	GENCC:100001	Definitive	HP:0000007	Autosomal recessive	GENCC:000108	Myriad Women’s Health	HGNC:10933	SLC17A5	MONDO:0011449	Salla disease	HP:0000007	Autosomal recessive inheritance	GENCC:000108	Myriad Women's Health	GENCC:100001	Definitive	2018-11-20 20:05:14	https://onlinelibrary.wiley.com/doi/full/10.1002/humu.24033			https://clinicalgenome.org/docs/gene-disease-validity-sop-version-5/	139	2020-10-13
GENCC_000108-HGNC_10969-MONDO_0008919-HP_0000007-GENCC_100001	HGNC:10969	SLC22A5	MONDO:0008919	systemic primary carnitine deficiency disease	MONDO:0008919	systemic primary carnitine deficiency disease	GENCC:100001	Definitive	HP:0000007	Autosomal recessive	GENCC:000108	Myriad Women’s Health	HGNC:10969	SLC22A5	MONDO:0008919	Systemic primary carnitine deficiency disease	HP:0000007	Autosomal recessive inheritance	GENCC:000108	Myriad Women's Health	GENCC:100001	Definitive	2018-08-17 20:05:14	https://onlinelibrary.wiley.com/doi/full/10.1002/humu.24033			https://clinicalgenome.org/docs/gene-disease-validity-sop-version-5/	140	2020-10-13
GENCC_000108-HGNC_4061-MONDO_0023258-HP_0000007-GENCC_100001	HGNC:4061	SLC37A4	MONDO:0023258	glycogen storage disease type 1 due to SLC37A4 mutation	MONDO:0023258	glycogen storage disease type 1 due to SLC37A4 mutation	GENCC:100001	Definitive	HP:0000007	Autosomal recessive	GENCC:000108	Myriad Women’s Health	HGNC:4061	SLC37A4	MONDO:0023258	Glycogen storage disease type 1 due to SLC37A4 mutation	HP:0000007	Autosomal recessive inheritance	GENCC:000108	Myriad Women's Health	GENCC:100001	Definitive	2018-07-12 20:05:15	https://onlinelibrary.wiley.com/doi/full/10.1002/humu.24033			https://clinicalgenome.org/docs/gene-disease-validity-sop-version-5/	142	2020-10-13
GENCC_000108-HGNC_11117-MONDO_0001516-HP_0000007-GENCC_100001	HGNC:11117	SMN1	MONDO:0001516	spinal muscular atrophy	MONDO:0001516	spinal muscular atrophy	GENCC:100001	Definitive	HP:0000007	Autosomal recessive	GENCC:000108	Myriad Women’s Health	HGNC:11117	SMN1	MONDO:0001516	Spinal muscular atrophy	HP:0000007	Autosomal recessive inheritance	GENCC:000108	Myriad Women's Health	GENCC:100001	Definitive	2018-08-16 20:05:15	https://onlinelibrary.wiley.com/doi/full/10.1002/humu.24033			https://clinicalgenome.org/docs/gene-disease-validity-sop-version-5/	143	2020-10-13
GENCC_000108-HGNC_11120-MONDO_0001982-HP_0000007-GENCC_100001	HGNC:11120	SMPD1	MONDO:0001982	Niemann-Pick disease	MONDO:0001982	Niemann-Pick disease	GENCC:100001	Definitive	HP:0000007	Autosomal recessive	GENCC:000108	Myriad Women’s Health	HGNC:11120	SMPD1	MONDO:0001982	Niemann-Pick disease	HP:0000007	Autosomal recessive inheritance	GENCC:000108	Myriad Women's Health	GENCC:100001	Definitive	2018-11-26 20:05:15	https://onlinelibrary.wiley.com/doi/full/10.1002/humu.24033			https://clinicalgenome.org/docs/gene-disease-validity-sop-version-5/	144	2020-10-13
GENCC_000108-HGNC_11359-MONDO_0008725-HP_0000007-GENCC_100001	HGNC:11359	STAR	MONDO:0008725	congenital lipoid adrenal hyperplasia due to STAR deficency	MONDO:0008725	congenital lipoid adrenal hyperplasia due to STAR deficency	GENCC:100001	Definitive	HP:0000007	Autosomal recessive	GENCC:000108	Myriad Women’s Health	HGNC:11359	STAR	MONDO:0008725	Congenital lipoid adrenal hyperplasia due to STAR deficency	HP:0000007	Autosomal recessive inheritance	GENCC:000108	Myriad Women's Health	GENCC:100001	Definitive	2018-08-16 20:05:15	https://onlinelibrary.wiley.com/doi/full/10.1002/humu.24033			https://clinicalgenome.org/docs/gene-disease-validity-sop-version-5/	145	2020-10-13
GENCC_000108-HGNC_11573-MONDO_0010160-HP_0000007-GENCC_100001	HGNC:11573	TAT	MONDO:0010160	tyrosinemia type II	MONDO:0010160	tyrosinemia type II	GENCC:100001	Definitive	HP:0000007	Autosomal recessive	GENCC:000108	Myriad Women’s Health	HGNC:11573	TAT	MONDO:0010160	Tyrosinemia type II	HP:0000007	Autosomal recessive inheritance	GENCC:000108	Myriad Women's Health	GENCC:100001	Definitive	2018-08-22 20:05:15	https://onlinelibrary.wiley.com/doi/full/10.1002/humu.24033			https://clinicalgenome.org/docs/gene-disease-validity-sop-version-5/	146	2020-10-13
GENCC_000108-HGNC_11647-MONDO_0019026-HP_0000007-GENCC_100001	HGNC:11647	TCIRG1	MONDO:0019026	autosomal recessive osteopetrosis	MONDO:0019026	autosomal recessive osteopetrosis	GENCC:100001	Definitive	HP:0000007	Autosomal recessive	GENCC:000108	Myriad Women’s Health	HGNC:11647	TCIRG1	MONDO:0019026	Autosomal recessive osteopetrosis	HP:0000007	Autosomal recessive inheritance	GENCC:000108	Myriad Women's Health	GENCC:100001	Definitive	2018-08-06 20:05:15	https://onlinelibrary.wiley.com/doi/full/10.1002/humu.24033			https://clinicalgenome.org/docs/gene-disease-validity-sop-version-5/	147	2020-10-13
GENCC_000108-HGNC_11777-MONDO_0009441-HP_0000007-GENCC_100001	HGNC:11777	TGM1	MONDO:0009441	autosomal recessive congenital ichthyosis 1	MONDO:0009441	autosomal recessive congenital ichthyosis 1	GENCC:100001	Definitive	HP:0000007	Autosomal recessive	GENCC:000108	Myriad Women’s Health	HGNC:11777	TGM1	MONDO:0009441	Autosomal recessive congenital ichthyosis 1	HP:0000007	Autosomal recessive inheritance	GENCC:000108	Myriad Women's Health	GENCC:100001	Definitive	2018-11-20 20:05:15	https://onlinelibrary.wiley.com/doi/full/10.1002/humu.24033			https://clinicalgenome.org/docs/gene-disease-validity-sop-version-5/	148	2020-10-13
GENCC_000108-HGNC_11782-MONDO_0100064-HP_0000007-GENCC_100001	HGNC:11782	TH	MONDO:0100064	tyrosine hydroxylase deficiency	MONDO:0100064	tyrosine hydroxylase deficiency	GENCC:100001	Definitive	HP:0000007	Autosomal recessive	GENCC:000108	Myriad Women’s Health	HGNC:11782	TH	MONDO:0100064	Tyrosine hydroxylase deficiency	HP:0000007	Autosomal recessive inheritance	GENCC:000108	Myriad Women's Health	GENCC:100001	Definitive	2018-08-23 20:05:15	https://onlinelibrary.wiley.com/doi/full/10.1002/humu.24033			https://clinicalgenome.org/docs/gene-disease-validity-sop-version-5/	149	2020-10-13
GENCC_000108-HGNC_2073-MONDO_0008769-HP_0000007-GENCC_100001	HGNC:2073	TPP1	MONDO:0008769	neuronal ceroid lipofuscinosis 2	MONDO:0008769	neuronal ceroid lipofuscinosis 2	GENCC:100001	Definitive	HP:0000007	Autosomal recessive	GENCC:000108	Myriad Women’s Health	HGNC:2073	TPP1	MONDO:0008769	Neuronal ceroid lipofuscinosis 2	HP:0000007	Autosomal recessive inheritance	GENCC:000108	Myriad Women's Health	GENCC:100001	Definitive	2018-07-06 20:05:15	https://onlinelibrary.wiley.com/doi/full/10.1002/humu.24033			https://clinicalgenome.org/docs/gene-disease-validity-sop-version-5/	150	2020-10-13
GENCC_000108-HGNC_25751-MONDO_0014144-HP_0000007-GENCC_100001	HGNC:25751	TRAPPC11	MONDO:0014144	autosomal recessive limb-girdle muscular dystrophy type 2S	MONDO:0014144	autosomal recessive limb-girdle muscular dystrophy type 2S	GENCC:100001	Definitive	HP:0000007	Autosomal recessive	GENCC:000108	Myriad Women’s Health	HGNC:25751	TRAPPC11	MONDO:0014144	Autosomal recessive limb-girdle muscular dystrophy type 2S	HP:0000007	Autosomal recessive inheritance	GENCC:000108	Myriad Women's Health	GENCC:100001	Definitive	2019-02-01 20:05:16	https://onlinelibrary.wiley.com/doi/full/10.1002/humu.24033			https://clinicalgenome.org/docs/gene-disease-validity-sop-version-5/	151	2020-10-13
GENCC_000108-HGNC_12404-MONDO_0010188-HP_0000007-GENCC_100001	HGNC:12404	TTPA	MONDO:0010188	familial isolated deficiency of vitamin E	MONDO:0010188	familial isolated deficiency of vitamin E	GENCC:100001	Definitive	HP:0000007	Autosomal recessive	GENCC:000108	Myriad Women’s Health	HGNC:12404	TTPA	MONDO:0010188	Familial isolated deficiency of vitamin E	HP:0000007	Autosomal recessive inheritance	GENCC:000108	Myriad Women's Health	GENCC:100001	Definitive	2018-08-17 20:05:16	https://onlinelibrary.wiley.com/doi/full/10.1002/humu.24033			https://clinicalgenome.org/docs/gene-disease-validity-sop-version-5/	152	2020-10-13
GENCC_000108-HGNC_2183-MONDO_0008999-HP_0000007-GENCC_100001	HGNC:2183	VPS13B	MONDO:0008999	Cohen syndrome	MONDO:0008999	Cohen syndrome	GENCC:100001	Definitive	HP:0000007	Autosomal recessive	GENCC:000108	Myriad Women’s Health	HGNC:2183	VPS13B	MONDO:0008999	Cohen syndrome	HP:0000007	Autosomal recessive inheritance	GENCC:000108	Myriad Women's Health	GENCC:100001	Definitive	2018-06-04 20:05:16	https://onlinelibrary.wiley.com/doi/full/10.1002/humu.24033			https://clinicalgenome.org/docs/gene-disease-validity-sop-version-5/	153	2020-10-13
GENCC_000108-HGNC_12814-MONDO_0010210-HP_0000007-GENCC_100001	HGNC:12814	XPA	MONDO:0010210	xeroderma pigmentosum group A	MONDO:0010210	xeroderma pigmentosum group A	GENCC:100001	Definitive	HP:0000007	Autosomal recessive	GENCC:000108	Myriad Women’s Health	HGNC:12814	XPA	MONDO:0010210	Xeroderma pigmentosum group A	HP:0000007	Autosomal recessive inheritance	GENCC:000108	Myriad Women's Health	GENCC:100001	Definitive	2018-08-20 20:05:16	https://onlinelibrary.wiley.com/doi/full/10.1002/humu.24033			https://clinicalgenome.org/docs/gene-disease-validity-sop-version-5/	154	2020-10-13
GENCC_000108-HGNC_12816-MONDO_0010211-HP_0000007-GENCC_100001	HGNC:12816	XPC	MONDO:0010211	xeroderma pigmentosum group C	MONDO:0010211	xeroderma pigmentosum group C	GENCC:100001	Definitive	HP:0000007	Autosomal recessive	GENCC:000108	Myriad Women’s Health	HGNC:12816	XPC	MONDO:0010211	Xeroderma pigmentosum group C	HP:0000007	Autosomal recessive inheritance	GENCC:000108	Myriad Women's Health	GENCC:100001	Definitive	2018-08-21 20:05:16	https://onlinelibrary.wiley.com/doi/full/10.1002/humu.24033			https://clinicalgenome.org/docs/gene-disease-validity-sop-version-5/	155	2020-10-13
GENCC_000108-HGNC_20761-MONDO_0010044-HP_0000007-GENCC_100001	HGNC:20761	ZFYVE26	MONDO:0010044	hereditary spastic paraplegia 15	MONDO:0010044	hereditary spastic paraplegia 15	GENCC:100001	Definitive	HP:0000007	Autosomal recessive	GENCC:000108	Myriad Women’s Health	HGNC:20761	ZFYVE26	MONDO:0010044	Hereditary spastic paraplegia 15	HP:0000007	Autosomal recessive inheritance	GENCC:000108	Myriad Women's Health	GENCC:100001	Definitive	2018-07-19 20:05:16	https://onlinelibrary.wiley.com/doi/full/10.1002/humu.24033			https://clinicalgenome.org/docs/gene-disease-validity-sop-version-5/	156	2020-10-13
GENCC_000111-HGNC_1097-OMIM_613706-HP_0000006-GENCC_100001	HGNC:1097	BRAF	MONDO:0013379	Noonan syndrome 7	OMIM:613706	OMIM:613706	GENCC:100001	Definitive	HP:0000006	Autosomal dominant	GENCC:000111	PanelApp Australia	HGNC:1097	BRAF	OMIM:613706	Noonan syndrome 7, MIM# 613706;	HP:0000006		GENCC:000111	PanelApp Australia	GENCC:100001	Definitive	2020-10-09 00:00:00	https://panelapp.agha.umccr.org/panels/164/gene/BRAF		19206169, 18042262	https://panelapp.agha.umccr.org/#!Guidelines	000111.164.1097.1	2020-11-09
GENCC_000111-HGNC_1097-OMIM_115150-HP_0000006-GENCC_100001	HGNC:1097	BRAF	MONDO:0007265	cardiofaciocutaneous syndrome 1	OMIM:115150	OMIM:115150	GENCC:100001	Definitive	HP:0000006	Autosomal dominant	GENCC:000111	PanelApp Australia	HGNC:1097	BRAF	OMIM:115150	Cardiofaciocutaneous syndrome, MIM# 115150	HP:0000006		GENCC:000111	PanelApp Australia	GENCC:100001	Definitive	2020-10-09 00:00:00	https://panelapp.agha.umccr.org/panels/164/gene/BRAF			https://panelapp.agha.umccr.org/#!Guidelines	000111.164.1097.2	2020-11-09
GENCC_000111-HGNC_1541-OMIM_613563-HP_0000006-GENCC_100001	HGNC:1541	CBL	MONDO:0013308	CBL-related disorder	OMIM:613563	OMIM:613563	GENCC:100001	Definitive	HP:0000006	Autosomal dominant	GENCC:000111	PanelApp Australia	HGNC:1541	CBL	OMIM:613563	Noonan syndrome-like disorder with or without juvenile myelomonocytic leukaemia, MIM# 613563	HP:0000006		GENCC:000111	PanelApp Australia	GENCC:100001	Definitive	2020-10-09 00:00:00	https://panelapp.agha.umccr.org/panels/164/gene/CBL		25358541, 20619386, 20543203, 20694012	https://panelapp.agha.umccr.org/#!Guidelines	000111.164.1541	2020-11-09
GENCC_000111-HGNC_5173-OMIM_218040-HP_0000006-GENCC_100001	HGNC:5173	HRAS	MONDO:0009026	Costello syndrome	OMIM:218040	OMIM:218040	GENCC:100001	Definitive	HP:0000006	Autosomal dominant	GENCC:000111	PanelApp Australia	HGNC:5173	HRAS	OMIM:218040	Costello syndrome, MIM# 218040	HP:0000006		GENCC:000111	PanelApp Australia	GENCC:100001	Definitive	2020-10-09 00:00:00	https://panelapp.agha.umccr.org/panels/164/gene/HRAS		16329078, 16372351, 16443854	https://panelapp.agha.umccr.org/#!Guidelines	000111.164.5173	2020-11-09
GENCC_000111-HGNC_6407-OMIM_609942-HP_0000006-GENCC_100001	HGNC:6407	KRAS	MONDO:0012371	Noonan syndrome 3	OMIM:609942	OMIM:609942	GENCC:100001	Definitive	HP:0000006	Autosomal dominant	GENCC:000111	PanelApp Australia	HGNC:6407	KRAS	OMIM:609942	Noonan syndrome 3, MIM# 609942;	HP:0000006		GENCC:000111	PanelApp Australia	GENCC:100001	Definitive	2020-10-09 00:00:00	https://panelapp.agha.umccr.org/panels/164/gene/KRAS		16474404, 16474405, 16773572, 17056636, 21797849	https://panelapp.agha.umccr.org/#!Guidelines	000111.164.6407.1	2020-11-09
GENCC_000111-HGNC_6407-OMIM_615278-HP_0000006-GENCC_100001	HGNC:6407	KRAS	MONDO:0014112	cardiofaciocutaneous syndrome 2	OMIM:615278	OMIM:615278	GENCC:100001	Definitive	HP:0000006	Autosomal dominant	GENCC:000111	PanelApp Australia	HGNC:6407	KRAS	OMIM:615278	Cardiofaciocutaneous syndrome 2, MIM# 615278	HP:0000006		GENCC:000111	PanelApp Australia	GENCC:100001	Definitive	2020-10-09 00:00:00	https://panelapp.agha.umccr.org/panels/164/gene/KRAS			https://panelapp.agha.umccr.org/#!Guidelines	000111.164.6407.2	2020-11-09
GENCC_000111-HGNC_6742-OMIM_616564-HP_0000006-GENCC_100001	HGNC:6742	LZTR1	MONDO:0014693	Noonan syndrome 10	OMIM:616564	OMIM:616564	GENCC:100001	Definitive	HP:0000006	Autosomal dominant	GENCC:000111	PanelApp Australia	HGNC:6742	LZTR1	OMIM:616564	Noonan syndrome 10;	HP:0000006		GENCC:000111	PanelApp Australia	GENCC:100001	Definitive	2020-10-09 00:00:00	https://panelapp.agha.umccr.org/panels/164/gene/LZTR1		25795793, 29469822, 30368668, 30481304, 24362817	https://panelapp.agha.umccr.org/#!Guidelines	000111.164.6742.1	2020-11-09
GENCC_000111-HGNC_6742-OMIM_605275-HP_0000007-GENCC_100002	HGNC:6742	LZTR1	MONDO:0011531	Noonan syndrome 2	OMIM:605275	OMIM:605275	GENCC:100002	Strong	HP:0000007	Autosomal recessive	GENCC:000111	PanelApp Australia	HGNC:6742	LZTR1	OMIM:605275	Noonan syndrome 2	HP:0000007		GENCC:000111	PanelApp Australia	GENCC:100002	Strong	2020-10-09 00:00:00	https://panelapp.agha.umccr.org/panels/164/gene/LZTR1			https://panelapp.agha.umccr.org/#!Guidelines	000111.164.6742.2	2020-11-09
GENCC_000111-HGNC_6840-OMIM_615279-HP_0000006-GENCC_100001	HGNC:6840	MAP2K1	MONDO:0014113	cardiofaciocutaneous syndrome 3	OMIM:615279	OMIM:615279	GENCC:100001	Definitive	HP:0000006	Autosomal dominant	GENCC:000111	PanelApp Australia	HGNC:6840	MAP2K1	OMIM:615279	Cardiofaciocutaneous syndrome 3, MIM# 615279	HP:0000006		GENCC:000111	PanelApp Australia	GENCC:100001	Definitive	2020-10-09 00:00:00	https://panelapp.agha.umccr.org/panels/164/gene/MAP2K1		16439621, 17551924, 18042262, 20301365	https://panelapp.agha.umccr.org/#!Guidelines	000111.164.6840	2020-11-09
GENCC_000111-HGNC_6842-OMIM_615280-HP_0000006-GENCC_100001	HGNC:6842	MAP2K2	MONDO:0014114	cardiofaciocutaneous syndrome 4	OMIM:615280	OMIM:615280	GENCC:100001	Definitive	HP:0000006	Autosomal dominant	GENCC:000111	PanelApp Australia	HGNC:6842	MAP2K2	OMIM:615280	Cardiofaciocutaneous syndrome 4, MIM# 615280	HP:0000006		GENCC:000111	PanelApp Australia	GENCC:100001	Definitive	2020-10-09 00:00:00	https://panelapp.agha.umccr.org/panels/164/gene/MAP2K2		20358587, 16439621, 18042262	https://panelapp.agha.umccr.org/#!Guidelines	000111.164.6842	2020-11-09
GENCC_000111-HGNC_7227-OMIM_618499-HP_0000006-GENCC_100002	HGNC:7227	MRAS	MONDO:0032786	Noonan syndrome 11	OMIM:618499	OMIM:618499	GENCC:100002	Strong	HP:0000006	Autosomal dominant	GENCC:000111	PanelApp Australia	HGNC:7227	MRAS	OMIM:618499	Noonan syndrome	HP:0000006		GENCC:000111	PanelApp Australia	GENCC:100002	Strong	2020-10-09 00:00:00	https://panelapp.agha.umccr.org/panels/164/gene/MRAS		28289718	https://panelapp.agha.umccr.org/#!Guidelines	000111.164.7227	2020-11-09
GENCC_000111-HGNC_7765-OMIM_162200-HP_0000006-GENCC_100001	HGNC:7765	NF1	MONDO:0018975	neurofibromatosis type 1	OMIM:162200	OMIM:162200	GENCC:100001	Definitive	HP:0000006	Autosomal dominant	GENCC:000111	PanelApp Australia	HGNC:7765	NF1	OMIM:162200	Neurofibromatosis, type 1, MIM# 162200;Neurofibromatosis-Noonan syndrome, MIM# 601321	HP:0000006		GENCC:000111	PanelApp Australia	GENCC:100001	Definitive	2020-10-09 00:00:00	https://panelapp.agha.umccr.org/panels/164/gene/NF1			https://panelapp.agha.umccr.org/#!Guidelines	000111.164.7765.1	2020-11-09
[truncated: 14,581 more rows]
